# Supplementary material for: Barcoded DNA-Tag Reporters for Multiplex Cis-Regulatory Analysis
Source: PLoS One. 2012 Apr 26;7(4):e35934. doi: 10.1371/journal.pone.0035934 (PMC3339872; doi:10.1371/journal.pone.0035934)
Supplement: Data S1 — The sequences of the Nanotags. (XLSX) [file pone.0035934.s003.xlsx]

## Sheet: Supplementary File
	Sp-gatae BP	GFP ORF	linker	Nanotag	linker	core polyA signal	pGEM T-easy vector (T7 promoter side)
Nanotag_001	acgtcactgccagctacttcaacacacgtcgctaattcgcttgagtaagcacaccaatcagagctcgtaaaggcaactctaacagcctggcaaagtttactttgaaccactatcagtccagcaaagctcctgcttctacggtaagctctacgggtgcaaactggtagtgagcttgggattcgttatcatatcagttgtgttttatcctgcagcagagataggacgtcgagtttgtttgtgaaacatcgcaaccgctatccttgttttaccctcgttaatcttgatagtcgagagtaacaactcctttggactattttttccattcattttctactttccatacttttactcgcggttggtactgtttgattttgatatagatgtcccgtttttcgtcga…	atgagcaagggcgaggaactgttcactggcgtggtcccaattctcgtggaactggatggcgatgtgaatgggcacaaattttctgtcagcggagagggtgaaggtgatgccacatacggaaagctcaccctgaaattcatctgcaccactggaaagctccctgtgccatggccaacactggtcactaccttcacctatggcgtgcagtgcttttccagatacccagaccatatgaagcagcatgactttttcaagagcgccatgcccgagggctatgtgcaggagagaaccatctttttcaaagatgacgggaactacaagacccgcgctgaagtcaagttcgaaggtgacaccctggtgaatagaatcgagctgaagggcattgactttaaggaggat…	gcctctagactccctcagcggcgcgcc	ACCACGTGTCCAGTGTGTGTGGTCTCCGTTACGAAGGTTGAGCGCAGCGGTGGATCGAGGTCCCAGAAGATTAGAGGCGAAACCGCCACCTT	agatctcacgtg	aacaaataaagcatttttttcactgcattctagttgtggtttgtg	aatcgaattcccgcggccgcc…
Nanotag_002	acgtcactgccagctacttcaacacacgtcgctaattcgcttgagtaagcacaccaatcagagctcgtaaaggcaactctaacagcctggcaaagtttactttgaaccactatcagtccagcaaagctcctgcttctacggtaagctctacgggtgcaaactggtagtgagcttgggattcgttatcatatcagttgtgttttatcctgcagcagagataggacgtcgagtttgtttgtgaaacatcgcaaccgctatccttgttttaccctcgttaatcttgatagtcgagagtaacaactcctttggactattttttccattcattttctactttccatacttttactcgcggttggtactgtttgattttgatatagatgtcccgtttttcgtcga…	atgagcaagggcgaggaactgttcactggcgtggtcccaattctcgtggaactggatggcgatgtgaatgggcacaaattttctgtcagcggagagggtgaaggtgatgccacatacggaaagctcaccctgaaattcatctgcaccactggaaagctccctgtgccatggccaacactggtcactaccttcacctatggcgtgcagtgcttttccagatacccagaccatatgaagcagcatgactttttcaagagcgccatgcccgagggctatgtgcaggagagaaccatctttttcaaagatgacgggaactacaagacccgcgctgaagtcaagttcgaaggtgacaccctggtgaatagaatcgagctgaagggcattgactttaaggaggat…	gcctctagactccctcagcggcgcgcc	ACGAAGCTGGTAGAGTGCTGGCCTTGTGCCAAGTTGCGGGAGTACCCGGATCTGCGTTTACATACCCACCACTCACCGTCTTAAAGCGGGAC	agatctcacgtg	aacaaataaagcatttttttcactgcattctagttgtggtttgtg	aatcgaattcccgcggccgcc…
Nanotag_003	acgtcactgccagctacttcaacacacgtcgctaattcgcttgagtaagcacaccaatcagagctcgtaaaggcaactctaacagcctggcaaagtttactttgaaccactatcagtccagcaaagctcctgcttctacggtaagctctacgggtgcaaactggtagtgagcttgggattcgttatcatatcagttgtgttttatcctgcagcagagataggacgtcgagtttgtttgtgaaacatcgcaaccgctatccttgttttaccctcgttaatcttgatagtcgagagtaacaactcctttggactattttttccattcattttctactttccatacttttactcgcggttggtactgtttgattttgatatagatgtcccgtttttcgtcga…	atgagcaagggcgaggaactgttcactggcgtggtcccaattctcgtggaactggatggcgatgtgaatgggcacaaattttctgtcagcggagagggtgaaggtgatgccacatacggaaagctcaccctgaaattcatctgcaccactggaaagctccctgtgccatggccaacactggtcactaccttcacctatggcgtgcagtgcttttccagatacccagaccatatgaagcagcatgactttttcaagagcgccatgcccgagggctatgtgcaggagagaaccatctttttcaaagatgacgggaactacaagacccgcgctgaagtcaagttcgaaggtgacaccctggtgaatagaatcgagctgaagggcattgactttaaggaggat…	gcctctagactccctcagcggcgcgcc	CACGACATCCGTAAGCCCAGGGCACAATGTTACAAACGGTCGGGGCGGAGTGCGAGTACCTTTCAGTTGTGCTTGTGCACGTAGGACA	agatctcacgtg	aacaaataaagcatttttttcactgcattctagttgtggtttgtg	aatcgaattcccgcggccgcc…
Nanotag_004	acgtcactgccagctacttcaacacacgtcgctaattcgcttgagtaagcacaccaatcagagctcgtaaaggcaactctaacagcctggcaaagtttactttgaaccactatcagtccagcaaagctcctgcttctacggtaagctctacgggtgcaaactggtagtgagcttgggattcgttatcatatcagttgtgttttatcctgcagcagagataggacgtcgagtttgtttgtgaaacatcgcaaccgctatccttgttttaccctcgttaatcttgatagtcgagagtaacaactcctttggactattttttccattcattttctactttccatacttttactcgcggttggtactgtttgattttgatatagatgtcccgtttttcgtcga…	atgagcaagggcgaggaactgttcactggcgtggtcccaattctcgtggaactggatggcgatgtgaatgggcacaaattttctgtcagcggagagggtgaaggtgatgccacatacggaaagctcaccctgaaattcatctgcaccactggaaagctccctgtgccatggccaacactggtcactaccttcacctatggcgtgcagtgcttttccagatacccagaccatatgaagcagcatgactttttcaagagcgccatgcccgagggctatgtgcaggagagaaccatctttttcaaagatgacgggaactacaagacccgcgctgaagtcaagttcgaaggtgacaccctggtgaatagaatcgagctgaagggcattgactttaaggaggat…	gcctctagactccctcagcggcgcgcc	TGGATCTGCCGACAACCAGGTTCGAGCAAGGACGCAGGTTGTGTTGCCGGTAAGTCGACAATCGAGCTTGTGATCGGTCCTTGAAGCC	agatctcacgtg	aacaaataaagcatttttttcactgcattctagttgtggtttgtg	aatcgaattcccgcggccgcc…
Nanotag_005	acgtcactgccagctacttcaacacacgtcgctaattcgcttgagtaagcacaccaatcagagctcgtaaaggcaactctaacagcctggcaaagtttactttgaaccactatcagtccagcaaagctcctgcttctacggtaagctctacgggtgcaaactggtagtgagcttgggattcgttatcatatcagttgtgttttatcctgcagcagagataggacgtcgagtttgtttgtgaaacatcgcaaccgctatccttgttttaccctcgttaatcttgatagtcgagagtaacaactcctttggactattttttccattcattttctactttccatacttttactcgcggttggtactgtttgattttgatatagatgtcccgtttttcgtcga…	atgagcaagggcgaggaactgttcactggcgtggtcccaattctcgtggaactggatggcgatgtgaatgggcacaaattttctgtcagcggagagggtgaaggtgatgccacatacggaaagctcaccctgaaattcatctgcaccactggaaagctccctgtgccatggccaacactggtcactaccttcacctatggcgtgcagtgcttttccagatacccagaccatatgaagcagcatgactttttcaagagcgccatgcccgagggctatgtgcaggagagaaccatctttttcaaagatgacgggaactacaagacccgcgctgaagtcaagttcgaaggtgacaccctggtgaatagaatcgagctgaagggcattgactttaaggaggat…	gcctctagactccctcagcggcgcgcc	GTTGCGTTCCAAACGTCGTGGAGCTCCCTGTCAAGACACGAACCGCTAACGCCACCTTAGTCCGTGAAGCATGATACGCGACATACCCCAGG	agatctcacgtg	aacaaataaagcatttttttcactgcattctagttgtggtttgtg	aatcgaattcccgcggccgcc…
Nanotag_006	acgtcactgccagctacttcaacacacgtcgctaattcgcttgagtaagcacaccaatcagagctcgtaaaggcaactctaacagcctggcaaagtttactttgaaccactatcagtccagcaaagctcctgcttctacggtaagctctacgggtgcaaactggtagtgagcttgggattcgttatcatatcagttgtgttttatcctgcagcagagataggacgtcgagtttgtttgtgaaacatcgcaaccgctatccttgttttaccctcgttaatcttgatagtcgagagtaacaactcctttggactattttttccattcattttctactttccatacttttactcgcggttggtactgtttgattttgatatagatgtcccgtttttcgtcga…	atgagcaagggcgaggaactgttcactggcgtggtcccaattctcgtggaactggatggcgatgtgaatgggcacaaattttctgtcagcggagagggtgaaggtgatgccacatacggaaagctcaccctgaaattcatctgcaccactggaaagctccctgtgccatggccaacactggtcactaccttcacctatggcgtgcagtgcttttccagatacccagaccatatgaagcagcatgactttttcaagagcgccatgcccgagggctatgtgcaggagagaaccatctttttcaaagatgacgggaactacaagacccgcgctgaagtcaagttcgaaggtgacaccctggtgaatagaatcgagctgaagggcattgactttaaggaggat…	gcctctagactccctcagcggcgcgcc	GTCGCATCTTGCCAGTTGGCTTCCGACGGTACTGGGCAAGCCTTTGACTCAACGCATGGACGACCGTCTCGTCGCATGTGTAATGCGGACT	agatctcacgtg	aacaaataaagcatttttttcactgcattctagttgtggtttgtg	aatcgaattcccgcggccgcc…
Nanotag_007	acgtcactgccagctacttcaacacacgtcgctaattcgcttgagtaagcacaccaatcagagctcgtaaaggcaactctaacagcctggcaaagtttactttgaaccactatcagtccagcaaagctcctgcttctacggtaagctctacgggtgcaaactggtagtgagcttgggattcgttatcatatcagttgtgttttatcctgcagcagagataggacgtcgagtttgtttgtgaaacatcgcaaccgctatccttgttttaccctcgttaatcttgatagtcgagagtaacaactcctttggactattttttccattcattttctactttccatacttttactcgcggttggtactgtttgattttgatatagatgtcccgtttttcgtcga…	atgagcaagggcgaggaactgttcactggcgtggtcccaattctcgtggaactggatggcgatgtgaatgggcacaaattttctgtcagcggagagggtgaaggtgatgccacatacggaaagctcaccctgaaattcatctgcaccactggaaagctccctgtgccatggccaacactggtcactaccttcacctatggcgtgcagtgcttttccagatacccagaccatatgaagcagcatgactttttcaagagcgccatgcccgagggctatgtgcaggagagaaccatctttttcaaagatgacgggaactacaagacccgcgctgaagtcaagttcgaaggtgacaccctggtgaatagaatcgagctgaagggcattgactttaaggaggat…	gcctctagactccctcagcggcgcgcc	AGCTGAAACAAGGATTGCGGTGAGTCGAATCCACTCCGCAGGTGAACAATGGCAGGCTATCGGAAGAGCGTGCGTCTCAGCTAGTGAGCGGT	agatctcacgtg	aacaaataaagcatttttttcactgcattctagttgtggtttgtg	aatcgaattcccgcggccgcc…
Nanotag_008	acgtcactgccagctacttcaacacacgtcgctaattcgcttgagtaagcacaccaatcagagctcgtaaaggcaactctaacagcctggcaaagtttactttgaaccactatcagtccagcaaagctcctgcttctacggtaagctctacgggtgcaaactggtagtgagcttgggattcgttatcatatcagttgtgttttatcctgcagcagagataggacgtcgagtttgtttgtgaaacatcgcaaccgctatccttgttttaccctcgttaatcttgatagtcgagagtaacaactcctttggactattttttccattcattttctactttccatacttttactcgcggttggtactgtttgattttgatatagatgtcccgtttttcgtcga…	atgagcaagggcgaggaactgttcactggcgtggtcccaattctcgtggaactggatggcgatgtgaatgggcacaaattttctgtcagcggagagggtgaaggtgatgccacatacggaaagctcaccctgaaattcatctgcaccactggaaagctccctgtgccatggccaacactggtcactaccttcacctatggcgtgcagtgcttttccagatacccagaccatatgaagcagcatgactttttcaagagcgccatgcccgagggctatgtgcaggagagaaccatctttttcaaagatgacgggaactacaagacccgcgctgaagtcaagttcgaaggtgacaccctggtgaatagaatcgagctgaagggcattgactttaaggaggat…	gcctctagactccctcagcggcgcgcc	TCGCTATCACTGACGCGAGCACACTGGCATTCTCTACGCAGGGTTGCATTGTCGGAAACCGGACAGCAACAGGATTCGCTTGGTTCCTTTG	agatctcacgtg	aacaaataaagcatttttttcactgcattctagttgtggtttgtg	aatcgaattcccgcggccgcc…
Nanotag_009	acgtcactgccagctacttcaacacacgtcgctaattcgcttgagtaagcacaccaatcagagctcgtaaaggcaactctaacagcctggcaaagtttactttgaaccactatcagtccagcaaagctcctgcttctacggtaagctctacgggtgcaaactggtagtgagcttgggattcgttatcatatcagttgtgttttatcctgcagcagagataggacgtcgagtttgtttgtgaaacatcgcaaccgctatccttgttttaccctcgttaatcttgatagtcgagagtaacaactcctttggactattttttccattcattttctactttccatacttttactcgcggttggtactgtttgattttgatatagatgtcccgtttttcgtcga…	atgagcaagggcgaggaactgttcactggcgtggtcccaattctcgtggaactggatggcgatgtgaatgggcacaaattttctgtcagcggagagggtgaaggtgatgccacatacggaaagctcaccctgaaattcatctgcaccactggaaagctccctgtgccatggccaacactggtcactaccttcacctatggcgtgcagtgcttttccagatacccagaccatatgaagcagcatgactttttcaagagcgccatgcccgagggctatgtgcaggagagaaccatctttttcaaagatgacgggaactacaagacccgcgctgaagtcaagttcgaaggtgacaccctggtgaatagaatcgagctgaagggcattgactttaaggaggat…	gcctctagactccctcagcggcgcgcc	TGTGTCGTAGTTCCACCGAAAGACGGATAGCTGCCAGAACTCGCTTCGGAGCATGACCACAGTGACCCGGTCAAACGCCCTCTAAACAGTC	agatctcacgtg	aacaaataaagcatttttttcactgcattctagttgtggtttgtg	aatcgaattcccgcggccgcc…
Nanotag_010	acgtcactgccagctacttcaacacacgtcgctaattcgcttgagtaagcacaccaatcagagctcgtaaaggcaactctaacagcctggcaaagtttactttgaaccactatcagtccagcaaagctcctgcttctacggtaagctctacgggtgcaaactggtagtgagcttgggattcgttatcatatcagttgtgttttatcctgcagcagagataggacgtcgagtttgtttgtgaaacatcgcaaccgctatccttgttttaccctcgttaatcttgatagtcgagagtaacaactcctttggactattttttccattcattttctactttccatacttttactcgcggttggtactgtttgattttgatatagatgtcccgtttttcgtcga…	atgagcaagggcgaggaactgttcactggcgtggtcccaattctcgtggaactggatggcgatgtgaatgggcacaaattttctgtcagcggagagggtgaaggtgatgccacatacggaaagctcaccctgaaattcatctgcaccactggaaagctccctgtgccatggccaacactggtcactaccttcacctatggcgtgcagtgcttttccagatacccagaccatatgaagcagcatgactttttcaagagcgccatgcccgagggctatgtgcaggagagaaccatctttttcaaagatgacgggaactacaagacccgcgctgaagtcaagttcgaaggtgacaccctggtgaatagaatcgagctgaagggcattgactttaaggaggat…	gcctctagactccctcagcggcgcgcc	CCAAGATCAGCGACATGGTCCCGAATCCTGACAGCACCCGAGAGACGTGCATCCTCTAATGGTGCTTGCCTGGGTGACAACTTTCGAATCC	agatctcacgtg	aacaaataaagcatttttttcactgcattctagttgtggtttgtg	aatcgaattcccgcggccgcc…
Nanotag_011	acgtcactgccagctacttcaacacacgtcgctaattcgcttgagtaagcacaccaatcagagctcgtaaaggcaactctaacagcctggcaaagtttactttgaaccactatcagtccagcaaagctcctgcttctacggtaagctctacgggtgcaaactggtagtgagcttgggattcgttatcatatcagttgtgttttatcctgcagcagagataggacgtcgagtttgtttgtgaaacatcgcaaccgctatccttgttttaccctcgttaatcttgatagtcgagagtaacaactcctttggactattttttccattcattttctactttccatacttttactcgcggttggtactgtttgattttgatatagatgtcccgtttttcgtcga…	atgagcaagggcgaggaactgttcactggcgtggtcccaattctcgtggaactggatggcgatgtgaatgggcacaaattttctgtcagcggagagggtgaaggtgatgccacatacggaaagctcaccctgaaattcatctgcaccactggaaagctccctgtgccatggccaacactggtcactaccttcacctatggcgtgcagtgcttttccagatacccagaccatatgaagcagcatgactttttcaagagcgccatgcccgagggctatgtgcaggagagaaccatctttttcaaagatgacgggaactacaagacccgcgctgaagtcaagttcgaaggtgacaccctggtgaatagaatcgagctgaagggcattgactttaaggaggat…	gcctctagactccctcagcggcgcgcc	TACTCGTCCGGCGTCACAAATTAGCGGACCGACCACTGCACCTCTAGCGTACCGTCAAAGGGCAACGAGGGTCATTCCGTGCCGACATAAG	agatctcacgtg	aacaaataaagcatttttttcactgcattctagttgtggtttgtg	aatcgaattcccgcggccgcc…
Nanotag_012	acgtcactgccagctacttcaacacacgtcgctaattcgcttgagtaagcacaccaatcagagctcgtaaaggcaactctaacagcctggcaaagtttactttgaaccactatcagtccagcaaagctcctgcttctacggtaagctctacgggtgcaaactggtagtgagcttgggattcgttatcatatcagttgtgttttatcctgcagcagagataggacgtcgagtttgtttgtgaaacatcgcaaccgctatccttgttttaccctcgttaatcttgatagtcgagagtaacaactcctttggactattttttccattcattttctactttccatacttttactcgcggttggtactgtttgattttgatatagatgtcccgtttttcgtcga…	atgagcaagggcgaggaactgttcactggcgtggtcccaattctcgtggaactggatggcgatgtgaatgggcacaaattttctgtcagcggagagggtgaaggtgatgccacatacggaaagctcaccctgaaattcatctgcaccactggaaagctccctgtgccatggccaacactggtcactaccttcacctatggcgtgcagtgcttttccagatacccagaccatatgaagcagcatgactttttcaagagcgccatgcccgagggctatgtgcaggagagaaccatctttttcaaagatgacgggaactacaagacccgcgctgaagtcaagttcgaaggtgacaccctggtgaatagaatcgagctgaagggcattgactttaaggaggat…	gcctctagactccctcagcggcgcgcc	GTGCACTTCGTGTGTGCGTGTAACCGCATCCGTGGGACAAGTCGGAACGTGAAGTCCCAACGCTCTTGCATTCCACCGTGTGGTTCAGA	agatctcacgtg	aacaaataaagcatttttttcactgcattctagttgtggtttgtg	aatcgaattcccgcggccgcc…
Nanotag_013	acgtcactgccagctacttcaacacacgtcgctaattcgcttgagtaagcacaccaatcagagctcgtaaaggcaactctaacagcctggcaaagtttactttgaaccactatcagtccagcaaagctcctgcttctacggtaagctctacgggtgcaaactggtagtgagcttgggattcgttatcatatcagttgtgttttatcctgcagcagagataggacgtcgagtttgtttgtgaaacatcgcaaccgctatccttgttttaccctcgttaatcttgatagtcgagagtaacaactcctttggactattttttccattcattttctactttccatacttttactcgcggttggtactgtttgattttgatatagatgtcccgtttttcgtcga…	atgagcaagggcgaggaactgttcactggcgtggtcccaattctcgtggaactggatggcgatgtgaatgggcacaaattttctgtcagcggagagggtgaaggtgatgccacatacggaaagctcaccctgaaattcatctgcaccactggaaagctccctgtgccatggccaacactggtcactaccttcacctatggcgtgcagtgcttttccagatacccagaccatatgaagcagcatgactttttcaagagcgccatgcccgagggctatgtgcaggagagaaccatctttttcaaagatgacgggaactacaagacccgcgctgaagtcaagttcgaaggtgacaccctggtgaatagaatcgagctgaagggcattgactttaaggaggat…	gcctctagactccctcagcggcgcgcc	CAGAACACCGAGGCACCAAGCTGTCCACTAACGCAGGCTCCTGTTGCGATTTGTCCTTCCGCCAGAACGTTCCTGTCGAACAGCCGTAT	agatctcacgtg	aacaaataaagcatttttttcactgcattctagttgtggtttgtg	aatcgaattcccgcggccgcc…
Nanotag_014	acgtcactgccagctacttcaacacacgtcgctaattcgcttgagtaagcacaccaatcagagctcgtaaaggcaactctaacagcctggcaaagtttactttgaaccactatcagtccagcaaagctcctgcttctacggtaagctctacgggtgcaaactggtagtgagcttgggattcgttatcatatcagttgtgttttatcctgcagcagagataggacgtcgagtttgtttgtgaaacatcgcaaccgctatccttgttttaccctcgttaatcttgatagtcgagagtaacaactcctttggactattttttccattcattttctactttccatacttttactcgcggttggtactgtttgattttgatatagatgtcccgtttttcgtcga…	atgagcaagggcgaggaactgttcactggcgtggtcccaattctcgtggaactggatggcgatgtgaatgggcacaaattttctgtcagcggagagggtgaaggtgatgccacatacggaaagctcaccctgaaattcatctgcaccactggaaagctccctgtgccatggccaacactggtcactaccttcacctatggcgtgcagtgcttttccagatacccagaccatatgaagcagcatgactttttcaagagcgccatgcccgagggctatgtgcaggagagaaccatctttttcaaagatgacgggaactacaagacccgcgctgaagtcaagttcgaaggtgacaccctggtgaatagaatcgagctgaagggcattgactttaaggaggat…	gcctctagactccctcagcggcgcgcc	CCTACAGAAGTTCACAGGTCCATGGAATATAGCCATCTCTCAGCGGCTAGACGCTCTGACCCGCGCCAATTTGTCTCATCGCAGTCGCGTA	agatctcacgtg	aacaaataaagcatttttttcactgcattctagttgtggtttgtg	aatcgaattcccgcggccgcc…
Nanotag_015	acgtcactgccagctacttcaacacacgtcgctaattcgcttgagtaagcacaccaatcagagctcgtaaaggcaactctaacagcctggcaaagtttactttgaaccactatcagtccagcaaagctcctgcttctacggtaagctctacgggtgcaaactggtagtgagcttgggattcgttatcatatcagttgtgttttatcctgcagcagagataggacgtcgagtttgtttgtgaaacatcgcaaccgctatccttgttttaccctcgttaatcttgatagtcgagagtaacaactcctttggactattttttccattcattttctactttccatacttttactcgcggttggtactgtttgattttgatatagatgtcccgtttttcgtcga…	atgagcaagggcgaggaactgttcactggcgtggtcccaattctcgtggaactggatggcgatgtgaatgggcacaaattttctgtcagcggagagggtgaaggtgatgccacatacggaaagctcaccctgaaattcatctgcaccactggaaagctccctgtgccatggccaacactggtcactaccttcacctatggcgtgcagtgcttttccagatacccagaccatatgaagcagcatgactttttcaagagcgccatgcccgagggctatgtgcaggagagaaccatctttttcaaagatgacgggaactacaagacccgcgctgaagtcaagttcgaaggtgacaccctggtgaatagaatcgagctgaagggcattgactttaaggaggat…	gcctctagactccctcagcggcgcgcc	CAAATCCTGCAAGCGCGGAACTGTTTCCAGAAGTTGTGGCCTTGCGGTGCCAATGTGTTGGGCGAACTGTTGGCTGGATGTAGCGAATACTC	agatctcacgtg	aacaaataaagcatttttttcactgcattctagttgtggtttgtg	aatcgaattcccgcggccgcc…
Nanotag_016	acgtcactgccagctacttcaacacacgtcgctaattcgcttgagtaagcacaccaatcagagctcgtaaaggcaactctaacagcctggcaaagtttactttgaaccactatcagtccagcaaagctcctgcttctacggtaagctctacgggtgcaaactggtagtgagcttgggattcgttatcatatcagttgtgttttatcctgcagcagagataggacgtcgagtttgtttgtgaaacatcgcaaccgctatccttgttttaccctcgttaatcttgatagtcgagagtaacaactcctttggactattttttccattcattttctactttccatacttttactcgcggttggtactgtttgattttgatatagatgtcccgtttttcgtcga…	atgagcaagggcgaggaactgttcactggcgtggtcccaattctcgtggaactggatggcgatgtgaatgggcacaaattttctgtcagcggagagggtgaaggtgatgccacatacggaaagctcaccctgaaattcatctgcaccactggaaagctccctgtgccatggccaacactggtcactaccttcacctatggcgtgcagtgcttttccagatacccagaccatatgaagcagcatgactttttcaagagcgccatgcccgagggctatgtgcaggagagaaccatctttttcaaagatgacgggaactacaagacccgcgctgaagtcaagttcgaaggtgacaccctggtgaatagaatcgagctgaagggcattgactttaaggaggat…	gcctctagactccctcagcggcgcgcc	TTGCGAGCGCCGAACTGGTTTATGCACCAGTGACTCTGGGTGCTCCGCAAATATCGCGTGGCAGTCTTGCCGCCGAGACTCAATGCATGCAC	agatctcacgtg	aacaaataaagcatttttttcactgcattctagttgtggtttgtg	aatcgaattcccgcggccgcc…
Nanotag_017	acgtcactgccagctacttcaacacacgtcgctaattcgcttgagtaagcacaccaatcagagctcgtaaaggcaactctaacagcctggcaaagtttactttgaaccactatcagtccagcaaagctcctgcttctacggtaagctctacgggtgcaaactggtagtgagcttgggattcgttatcatatcagttgtgttttatcctgcagcagagataggacgtcgagtttgtttgtgaaacatcgcaaccgctatccttgttttaccctcgttaatcttgatagtcgagagtaacaactcctttggactattttttccattcattttctactttccatacttttactcgcggttggtactgtttgattttgatatagatgtcccgtttttcgtcga…	atgagcaagggcgaggaactgttcactggcgtggtcccaattctcgtggaactggatggcgatgtgaatgggcacaaattttctgtcagcggagagggtgaaggtgatgccacatacggaaagctcaccctgaaattcatctgcaccactggaaagctccctgtgccatggccaacactggtcactaccttcacctatggcgtgcagtgcttttccagatacccagaccatatgaagcagcatgactttttcaagagcgccatgcccgagggctatgtgcaggagagaaccatctttttcaaagatgacgggaactacaagacccgcgctgaagtcaagttcgaaggtgacaccctggtgaatagaatcgagctgaagggcattgactttaaggaggat…	gcctctagactccctcagcggcgcgcc	ACCAAGTCAGTGATTGCGCGAGCGATGTTGGAGTGCTCCTACTGCAGGTACGAAGGTCTTATCGGATCGCCCGAACACCACACAGTGACCTTG	agatctcacgtg	aacaaataaagcatttttttcactgcattctagttgtggtttgtg	aatcgaattcccgcggccgcc…
Nanotag_018	acgtcactgccagctacttcaacacacgtcgctaattcgcttgagtaagcacaccaatcagagctcgtaaaggcaactctaacagcctggcaaagtttactttgaaccactatcagtccagcaaagctcctgcttctacggtaagctctacgggtgcaaactggtagtgagcttgggattcgttatcatatcagttgtgttttatcctgcagcagagataggacgtcgagtttgtttgtgaaacatcgcaaccgctatccttgttttaccctcgttaatcttgatagtcgagagtaacaactcctttggactattttttccattcattttctactttccatacttttactcgcggttggtactgtttgattttgatatagatgtcccgtttttcgtcga…	atgagcaagggcgaggaactgttcactggcgtggtcccaattctcgtggaactggatggcgatgtgaatgggcacaaattttctgtcagcggagagggtgaaggtgatgccacatacggaaagctcaccctgaaattcatctgcaccactggaaagctccctgtgccatggccaacactggtcactaccttcacctatggcgtgcagtgcttttccagatacccagaccatatgaagcagcatgactttttcaagagcgccatgcccgagggctatgtgcaggagagaaccatctttttcaaagatgacgggaactacaagacccgcgctgaagtcaagttcgaaggtgacaccctggtgaatagaatcgagctgaagggcattgactttaaggaggat…	gcctctagactccctcagcggcgcgcc	TTGCAGTAATTCACGAGGCCAAAGGCGAACCATTTCCACCAGCGGTACTCCGGCTCATTCTTACCGCGCAGATCGTTGTGGACAGATCGCGAA	agatctcacgtg	aacaaataaagcatttttttcactgcattctagttgtggtttgtg	aatcgaattcccgcggccgcc…
Nanotag_019	acgtcactgccagctacttcaacacacgtcgctaattcgcttgagtaagcacaccaatcagagctcgtaaaggcaactctaacagcctggcaaagtttactttgaaccactatcagtccagcaaagctcctgcttctacggtaagctctacgggtgcaaactggtagtgagcttgggattcgttatcatatcagttgtgttttatcctgcagcagagataggacgtcgagtttgtttgtgaaacatcgcaaccgctatccttgttttaccctcgttaatcttgatagtcgagagtaacaactcctttggactattttttccattcattttctactttccatacttttactcgcggttggtactgtttgattttgatatagatgtcccgtttttcgtcga…	atgagcaagggcgaggaactgttcactggcgtggtcccaattctcgtggaactggatggcgatgtgaatgggcacaaattttctgtcagcggagagggtgaaggtgatgccacatacggaaagctcaccctgaaattcatctgcaccactggaaagctccctgtgccatggccaacactggtcactaccttcacctatggcgtgcagtgcttttccagatacccagaccatatgaagcagcatgactttttcaagagcgccatgcccgagggctatgtgcaggagagaaccatctttttcaaagatgacgggaactacaagacccgcgctgaagtcaagttcgaaggtgacaccctggtgaatagaatcgagctgaagggcattgactttaaggaggat…	gcctctagactccctcagcggcgcgcc	CAATGGGTGTATTGTGGGTTGCCGATTTACGGCGAGTCTTCCGACGGATATGGACATTGCCGGAACAGCCTGTACTGGAGCGACCTTACGG	agatctcacgtg	aacaaataaagcatttttttcactgcattctagttgtggtttgtg	aatcgaattcccgcggccgcc…
Nanotag_020	acgtcactgccagctacttcaacacacgtcgctaattcgcttgagtaagcacaccaatcagagctcgtaaaggcaactctaacagcctggcaaagtttactttgaaccactatcagtccagcaaagctcctgcttctacggtaagctctacgggtgcaaactggtagtgagcttgggattcgttatcatatcagttgtgttttatcctgcagcagagataggacgtcgagtttgtttgtgaaacatcgcaaccgctatccttgttttaccctcgttaatcttgatagtcgagagtaacaactcctttggactattttttccattcattttctactttccatacttttactcgcggttggtactgtttgattttgatatagatgtcccgtttttcgtcga…	atgagcaagggcgaggaactgttcactggcgtggtcccaattctcgtggaactggatggcgatgtgaatgggcacaaattttctgtcagcggagagggtgaaggtgatgccacatacggaaagctcaccctgaaattcatctgcaccactggaaagctccctgtgccatggccaacactggtcactaccttcacctatggcgtgcagtgcttttccagatacccagaccatatgaagcagcatgactttttcaagagcgccatgcccgagggctatgtgcaggagagaaccatctttttcaaagatgacgggaactacaagacccgcgctgaagtcaagttcgaaggtgacaccctggtgaatagaatcgagctgaagggcattgactttaaggaggat…	gcctctagactccctcagcggcgcgcc	CACTTGACGTGCTTGGAAGCTGCCGAACTTGGTACGCATGAGAGCGATCGGAGCCAAATCCTGGTGAGGCGTGTCTGCCAGAATTGGAGG	agatctcacgtg	aacaaataaagcatttttttcactgcattctagttgtggtttgtg	aatcgaattcccgcggccgcc…
Nanotag_021	acgtcactgccagctacttcaacacacgtcgctaattcgcttgagtaagcacaccaatcagagctcgtaaaggcaactctaacagcctggcaaagtttactttgaaccactatcagtccagcaaagctcctgcttctacggtaagctctacgggtgcaaactggtagtgagcttgggattcgttatcatatcagttgtgttttatcctgcagcagagataggacgtcgagtttgtttgtgaaacatcgcaaccgctatccttgttttaccctcgttaatcttgatagtcgagagtaacaactcctttggactattttttccattcattttctactttccatacttttactcgcggttggtactgtttgattttgatatagatgtcccgtttttcgtcga…	atgagcaagggcgaggaactgttcactggcgtggtcccaattctcgtggaactggatggcgatgtgaatgggcacaaattttctgtcagcggagagggtgaaggtgatgccacatacggaaagctcaccctgaaattcatctgcaccactggaaagctccctgtgccatggccaacactggtcactaccttcacctatggcgtgcagtgcttttccagatacccagaccatatgaagcagcatgactttttcaagagcgccatgcccgagggctatgtgcaggagagaaccatctttttcaaagatgacgggaactacaagacccgcgctgaagtcaagttcgaaggtgacaccctggtgaatagaatcgagctgaagggcattgactttaaggaggat…	gcctctagactccctcagcggcgcgcc	TGGTCATGGCAGCAGACAGGCTTCTGGCTACTCCCAGAAGTGGCCTCGTTCAATCGCCGGGTGCCAATGGGACGGAAAGATAAGCCACGC	agatctcacgtg	aacaaataaagcatttttttcactgcattctagttgtggtttgtg	aatcgaattcccgcggccgcc…
Nanotag_022	acgtcactgccagctacttcaacacacgtcgctaattcgcttgagtaagcacaccaatcagagctcgtaaaggcaactctaacagcctggcaaagtttactttgaaccactatcagtccagcaaagctcctgcttctacggtaagctctacgggtgcaaactggtagtgagcttgggattcgttatcatatcagttgtgttttatcctgcagcagagataggacgtcgagtttgtttgtgaaacatcgcaaccgctatccttgttttaccctcgttaatcttgatagtcgagagtaacaactcctttggactattttttccattcattttctactttccatacttttactcgcggttggtactgtttgattttgatatagatgtcccgtttttcgtcga…	atgagcaagggcgaggaactgttcactggcgtggtcccaattctcgtggaactggatggcgatgtgaatgggcacaaattttctgtcagcggagagggtgaaggtgatgccacatacggaaagctcaccctgaaattcatctgcaccactggaaagctccctgtgccatggccaacactggtcactaccttcacctatggcgtgcagtgcttttccagatacccagaccatatgaagcagcatgactttttcaagagcgccatgcccgagggctatgtgcaggagagaaccatctttttcaaagatgacgggaactacaagacccgcgctgaagtcaagttcgaaggtgacaccctggtgaatagaatcgagctgaagggcattgactttaaggaggat…	gcctctagactccctcagcggcgcgcc	GCTAGACAGATTGCCTCAGCGATGCCTTGCTGTCTTCAGGAACGCCTACTTTCCGTATCTGCGGTACGAAGGTCCGCTACTGTACACTGGACG	agatctcacgtg	aacaaataaagcatttttttcactgcattctagttgtggtttgtg	aatcgaattcccgcggccgcc…
Nanotag_023	acgtcactgccagctacttcaacacacgtcgctaattcgcttgagtaagcacaccaatcagagctcgtaaaggcaactctaacagcctggcaaagtttactttgaaccactatcagtccagcaaagctcctgcttctacggtaagctctacgggtgcaaactggtagtgagcttgggattcgttatcatatcagttgtgttttatcctgcagcagagataggacgtcgagtttgtttgtgaaacatcgcaaccgctatccttgttttaccctcgttaatcttgatagtcgagagtaacaactcctttggactattttttccattcattttctactttccatacttttactcgcggttggtactgtttgattttgatatagatgtcccgtttttcgtcga…	atgagcaagggcgaggaactgttcactggcgtggtcccaattctcgtggaactggatggcgatgtgaatgggcacaaattttctgtcagcggagagggtgaaggtgatgccacatacggaaagctcaccctgaaattcatctgcaccactggaaagctccctgtgccatggccaacactggtcactaccttcacctatggcgtgcagtgcttttccagatacccagaccatatgaagcagcatgactttttcaagagcgccatgcccgagggctatgtgcaggagagaaccatctttttcaaagatgacgggaactacaagacccgcgctgaagtcaagttcgaaggtgacaccctggtgaatagaatcgagctgaagggcattgactttaaggaggat…	gcctctagactccctcagcggcgcgcc	GCGAGATTAGTCGCCCAGAATCAGGCGAGCTTACCGGTTTCCACCATTATACCCACGACATGACAGGCGGGGATTTCCGGCTCTCGTAG	agatctcacgtg	aacaaataaagcatttttttcactgcattctagttgtggtttgtg	aatcgaattcccgcggccgcc…
Nanotag_024	acgtcactgccagctacttcaacacacgtcgctaattcgcttgagtaagcacaccaatcagagctcgtaaaggcaactctaacagcctggcaaagtttactttgaaccactatcagtccagcaaagctcctgcttctacggtaagctctacgggtgcaaactggtagtgagcttgggattcgttatcatatcagttgtgttttatcctgcagcagagataggacgtcgagtttgtttgtgaaacatcgcaaccgctatccttgttttaccctcgttaatcttgatagtcgagagtaacaactcctttggactattttttccattcattttctactttccatacttttactcgcggttggtactgtttgattttgatatagatgtcccgtttttcgtcga…	atgagcaagggcgaggaactgttcactggcgtggtcccaattctcgtggaactggatggcgatgtgaatgggcacaaattttctgtcagcggagagggtgaaggtgatgccacatacggaaagctcaccctgaaattcatctgcaccactggaaagctccctgtgccatggccaacactggtcactaccttcacctatggcgtgcagtgcttttccagatacccagaccatatgaagcagcatgactttttcaagagcgccatgcccgagggctatgtgcaggagagaaccatctttttcaaagatgacgggaactacaagacccgcgctgaagtcaagttcgaaggtgacaccctggtgaatagaatcgagctgaagggcattgactttaaggaggat…	gcctctagactccctcagcggcgcgcc	TGTCGAAGCTAAAAGTGCTCGAGCCCAATACCATTTCGGAATCTCGCGTGGCGTTAGTATGCCACTCGATGGTAGGGGAACGCAGAATGCC	agatctcacgtg	aacaaataaagcatttttttcactgcattctagttgtggtttgtg	aatcgaattcccgcggccgcc…
Nanotag_025	acgtcactgccagctacttcaacacacgtcgctaattcgcttgagtaagcacaccaatcagagctcgtaaaggcaactctaacagcctggcaaagtttactttgaaccactatcagtccagcaaagctcctgcttctacggtaagctctacgggtgcaaactggtagtgagcttgggattcgttatcatatcagttgtgttttatcctgcagcagagataggacgtcgagtttgtttgtgaaacatcgcaaccgctatccttgttttaccctcgttaatcttgatagtcgagagtaacaactcctttggactattttttccattcattttctactttccatacttttactcgcggttggtactgtttgattttgatatagatgtcccgtttttcgtcga…	atgagcaagggcgaggaactgttcactggcgtggtcccaattctcgtggaactggatggcgatgtgaatgggcacaaattttctgtcagcggagagggtgaaggtgatgccacatacggaaagctcaccctgaaattcatctgcaccactggaaagctccctgtgccatggccaacactggtcactaccttcacctatggcgtgcagtgcttttccagatacccagaccatatgaagcagcatgactttttcaagagcgccatgcccgagggctatgtgcaggagagaaccatctttttcaaagatgacgggaactacaagacccgcgctgaagtcaagttcgaaggtgacaccctggtgaatagaatcgagctgaagggcattgactttaaggaggat…	gcctctagactccctcagcggcgcgcc	GCACCATTTCTACGGGATGGCCTGATGCTAAGTTCCTGCTTGGGACTGAAGTGGCGTAACTTGGCCTGGATAGCGTGCAGATCAGTCGTGC	agatctcacgtg	aacaaataaagcatttttttcactgcattctagttgtggtttgtg	aatcgaattcccgcggccgcc…
Nanotag_026	acgtcactgccagctacttcaacacacgtcgctaattcgcttgagtaagcacaccaatcagagctcgtaaaggcaactctaacagcctggcaaagtttactttgaaccactatcagtccagcaaagctcctgcttctacggtaagctctacgggtgcaaactggtagtgagcttgggattcgttatcatatcagttgtgttttatcctgcagcagagataggacgtcgagtttgtttgtgaaacatcgcaaccgctatccttgttttaccctcgttaatcttgatagtcgagagtaacaactcctttggactattttttccattcattttctactttccatacttttactcgcggttggtactgtttgattttgatatagatgtcccgtttttcgtcga…	atgagcaagggcgaggaactgttcactggcgtggtcccaattctcgtggaactggatggcgatgtgaatgggcacaaattttctgtcagcggagagggtgaaggtgatgccacatacggaaagctcaccctgaaattcatctgcaccactggaaagctccctgtgccatggccaacactggtcactaccttcacctatggcgtgcagtgcttttccagatacccagaccatatgaagcagcatgactttttcaagagcgccatgcccgagggctatgtgcaggagagaaccatctttttcaaagatgacgggaactacaagacccgcgctgaagtcaagttcgaaggtgacaccctggtgaatagaatcgagctgaagggcattgactttaaggaggat…	gcctctagactccctcagcggcgcgcc	TGAAACCGACGAAGCTTGCACAAGATGTTGGCATGCGGCAGCAAATCACACCTCCCGAATGCAGACTCAGTCGTCGGTTCATAGGGACACTC	agatctcacgtg	aacaaataaagcatttttttcactgcattctagttgtggtttgtg	aatcgaattcccgcggccgcc…
Nanotag_027	acgtcactgccagctacttcaacacacgtcgctaattcgcttgagtaagcacaccaatcagagctcgtaaaggcaactctaacagcctggcaaagtttactttgaaccactatcagtccagcaaagctcctgcttctacggtaagctctacgggtgcaaactggtagtgagcttgggattcgttatcatatcagttgtgttttatcctgcagcagagataggacgtcgagtttgtttgtgaaacatcgcaaccgctatccttgttttaccctcgttaatcttgatagtcgagagtaacaactcctttggactattttttccattcattttctactttccatacttttactcgcggttggtactgtttgattttgatatagatgtcccgtttttcgtcga…	atgagcaagggcgaggaactgttcactggcgtggtcccaattctcgtggaactggatggcgatgtgaatgggcacaaattttctgtcagcggagagggtgaaggtgatgccacatacggaaagctcaccctgaaattcatctgcaccactggaaagctccctgtgccatggccaacactggtcactaccttcacctatggcgtgcagtgcttttccagatacccagaccatatgaagcagcatgactttttcaagagcgccatgcccgagggctatgtgcaggagagaaccatctttttcaaagatgacgggaactacaagacccgcgctgaagtcaagttcgaaggtgacaccctggtgaatagaatcgagctgaagggcattgactttaaggaggat…	gcctctagactccctcagcggcgcgcc	CAAGTTGCCGTGCAGGAGAGACGAATTACTGACGGTCTTGCCGTGAATCTTCCGGCTGGCACAAGACTGGGACACCTGCTAGAACATGCATCC	agatctcacgtg	aacaaataaagcatttttttcactgcattctagttgtggtttgtg	aatcgaattcccgcggccgcc…
Nanotag_028	acgtcactgccagctacttcaacacacgtcgctaattcgcttgagtaagcacaccaatcagagctcgtaaaggcaactctaacagcctggcaaagtttactttgaaccactatcagtccagcaaagctcctgcttctacggtaagctctacgggtgcaaactggtagtgagcttgggattcgttatcatatcagttgtgttttatcctgcagcagagataggacgtcgagtttgtttgtgaaacatcgcaaccgctatccttgttttaccctcgttaatcttgatagtcgagagtaacaactcctttggactattttttccattcattttctactttccatacttttactcgcggttggtactgtttgattttgatatagatgtcccgtttttcgtcga…	atgagcaagggcgaggaactgttcactggcgtggtcccaattctcgtggaactggatggcgatgtgaatgggcacaaattttctgtcagcggagagggtgaaggtgatgccacatacggaaagctcaccctgaaattcatctgcaccactggaaagctccctgtgccatggccaacactggtcactaccttcacctatggcgtgcagtgcttttccagatacccagaccatatgaagcagcatgactttttcaagagcgccatgcccgagggctatgtgcaggagagaaccatctttttcaaagatgacgggaactacaagacccgcgctgaagtcaagttcgaaggtgacaccctggtgaatagaatcgagctgaagggcattgactttaaggaggat…	gcctctagactccctcagcggcgcgcc	TAAGCCTCGCGCATCACGGAAAGGATGCTGAGACGCGATCTGACAATCATAGCCTCCTCCGCCTAGCGAGCAGGTAGCGTCATCCGGTAC	agatctcacgtg	aacaaataaagcatttttttcactgcattctagttgtggtttgtg	aatcgaattcccgcggccgcc…
Nanotag_029	acgtcactgccagctacttcaacacacgtcgctaattcgcttgagtaagcacaccaatcagagctcgtaaaggcaactctaacagcctggcaaagtttactttgaaccactatcagtccagcaaagctcctgcttctacggtaagctctacgggtgcaaactggtagtgagcttgggattcgttatcatatcagttgtgttttatcctgcagcagagataggacgtcgagtttgtttgtgaaacatcgcaaccgctatccttgttttaccctcgttaatcttgatagtcgagagtaacaactcctttggactattttttccattcattttctactttccatacttttactcgcggttggtactgtttgattttgatatagatgtcccgtttttcgtcga…	atgagcaagggcgaggaactgttcactggcgtggtcccaattctcgtggaactggatggcgatgtgaatgggcacaaattttctgtcagcggagagggtgaaggtgatgccacatacggaaagctcaccctgaaattcatctgcaccactggaaagctccctgtgccatggccaacactggtcactaccttcacctatggcgtgcagtgcttttccagatacccagaccatatgaagcagcatgactttttcaagagcgccatgcccgagggctatgtgcaggagagaaccatctttttcaaagatgacgggaactacaagacccgcgctgaagtcaagttcgaaggtgacaccctggtgaatagaatcgagctgaagggcattgactttaaggaggat…	gcctctagactccctcagcggcgcgcc	CGCGACTTATGCGTGAGGTCTGACCTTCCTTGAAACGGGTCGACAGGAATCCCTGTCGCAGGGTGGTAACCGCTTCCCAAGGGATCACGAAC	agatctcacgtg	aacaaataaagcatttttttcactgcattctagttgtggtttgtg	aatcgaattcccgcggccgcc…
Nanotag_030	acgtcactgccagctacttcaacacacgtcgctaattcgcttgagtaagcacaccaatcagagctcgtaaaggcaactctaacagcctggcaaagtttactttgaaccactatcagtccagcaaagctcctgcttctacggtaagctctacgggtgcaaactggtagtgagcttgggattcgttatcatatcagttgtgttttatcctgcagcagagataggacgtcgagtttgtttgtgaaacatcgcaaccgctatccttgttttaccctcgttaatcttgatagtcgagagtaacaactcctttggactattttttccattcattttctactttccatacttttactcgcggttggtactgtttgattttgatatagatgtcccgtttttcgtcga…	atgagcaagggcgaggaactgttcactggcgtggtcccaattctcgtggaactggatggcgatgtgaatgggcacaaattttctgtcagcggagagggtgaaggtgatgccacatacggaaagctcaccctgaaattcatctgcaccactggaaagctccctgtgccatggccaacactggtcactaccttcacctatggcgtgcagtgcttttccagatacccagaccatatgaagcagcatgactttttcaagagcgccatgcccgagggctatgtgcaggagagaaccatctttttcaaagatgacgggaactacaagacccgcgctgaagtcaagttcgaaggtgacaccctggtgaatagaatcgagctgaagggcattgactttaaggaggat…	gcctctagactccctcagcggcgcgcc	GAGCTTACGTATTTGGGAGCTTGTCACTGTGCTGTGGTTCGACAGACGTGCTGCATGAACCCGAGTCCGTCCTGTGCTCAAGCATCGGCGTCTAGGAT	agatctcacgtg	aacaaataaagcatttttttcactgcattctagttgtggtttgtg	aatcgaattcccgcggccgcc…
Nanotag_031	acgtcactgccagctacttcaacacacgtcgctaattcgcttgagtaagcacaccaatcagagctcgtaaaggcaactctaacagcctggcaaagtttactttgaaccactatcagtccagcaaagctcctgcttctacggtaagctctacgggtgcaaactggtagtgagcttgggattcgttatcatatcagttgtgttttatcctgcagcagagataggacgtcgagtttgtttgtgaaacatcgcaaccgctatccttgttttaccctcgttaatcttgatagtcgagagtaacaactcctttggactattttttccattcattttctactttccatacttttactcgcggttggtactgtttgattttgatatagatgtcccgtttttcgtcga…	atgagcaagggcgaggaactgttcactggcgtggtcccaattctcgtggaactggatggcgatgtgaatgggcacaaattttctgtcagcggagagggtgaaggtgatgccacatacggaaagctcaccctgaaattcatctgcaccactggaaagctccctgtgccatggccaacactggtcactaccttcacctatggcgtgcagtgcttttccagatacccagaccatatgaagcagcatgactttttcaagagcgccatgcccgagggctatgtgcaggagagaaccatctttttcaaagatgacgggaactacaagacccgcgctgaagtcaagttcgaaggtgacaccctggtgaatagaatcgagctgaagggcattgactttaaggaggat…	gcctctagactccctcagcggcgcgcc	GTCCTTCTTGAGCTAACGGGGACAATGCCCGTTTCGCGTTGAAACCACCAAGCCAGTGCTTGTTGTCCGTGGCTCAGCAGCGCCAAACTCTGAAATG	agatctcacgtg	aacaaataaagcatttttttcactgcattctagttgtggtttgtg	aatcgaattcccgcggccgcc…
Nanotag_032	acgtcactgccagctacttcaacacacgtcgctaattcgcttgagtaagcacaccaatcagagctcgtaaaggcaactctaacagcctggcaaagtttactttgaaccactatcagtccagcaaagctcctgcttctacggtaagctctacgggtgcaaactggtagtgagcttgggattcgttatcatatcagttgtgttttatcctgcagcagagataggacgtcgagtttgtttgtgaaacatcgcaaccgctatccttgttttaccctcgttaatcttgatagtcgagagtaacaactcctttggactattttttccattcattttctactttccatacttttactcgcggttggtactgtttgattttgatatagatgtcccgtttttcgtcga…	atgagcaagggcgaggaactgttcactggcgtggtcccaattctcgtggaactggatggcgatgtgaatgggcacaaattttctgtcagcggagagggtgaaggtgatgccacatacggaaagctcaccctgaaattcatctgcaccactggaaagctccctgtgccatggccaacactggtcactaccttcacctatggcgtgcagtgcttttccagatacccagaccatatgaagcagcatgactttttcaagagcgccatgcccgagggctatgtgcaggagagaaccatctttttcaaagatgacgggaactacaagacccgcgctgaagtcaagttcgaaggtgacaccctggtgaatagaatcgagctgaagggcattgactttaaggaggat…	gcctctagactccctcagcggcgcgcc	GCTCTCCAGAAACTTCGCAAACACCTATGCCTAACGCCAGCCGAATCCTGCAGTCCGTTACCTAGTCGAAAGGCATTCTGGGAGCATCGCGTCAC	agatctcacgtg	aacaaataaagcatttttttcactgcattctagttgtggtttgtg	aatcgaattcccgcggccgcc…
Nanotag_033	acgtcactgccagctacttcaacacacgtcgctaattcgcttgagtaagcacaccaatcagagctcgtaaaggcaactctaacagcctggcaaagtttactttgaaccactatcagtccagcaaagctcctgcttctacggtaagctctacgggtgcaaactggtagtgagcttgggattcgttatcatatcagttgtgttttatcctgcagcagagataggacgtcgagtttgtttgtgaaacatcgcaaccgctatccttgttttaccctcgttaatcttgatagtcgagagtaacaactcctttggactattttttccattcattttctactttccatacttttactcgcggttggtactgtttgattttgatatagatgtcccgtttttcgtcga…	atgagcaagggcgaggaactgttcactggcgtggtcccaattctcgtggaactggatggcgatgtgaatgggcacaaattttctgtcagcggagagggtgaaggtgatgccacatacggaaagctcaccctgaaattcatctgcaccactggaaagctccctgtgccatggccaacactggtcactaccttcacctatggcgtgcagtgcttttccagatacccagaccatatgaagcagcatgactttttcaagagcgccatgcccgagggctatgtgcaggagagaaccatctttttcaaagatgacgggaactacaagacccgcgctgaagtcaagttcgaaggtgacaccctggtgaatagaatcgagctgaagggcattgactttaaggaggat…	gcctctagactccctcagcggcgcgcc	TCACTTTGGGTTTCTGCCTGACGTTGGAGTGGTGTAATGGTTGGCGCAGTTGAATCACCACCAACGGGCATGCTGGGGTGAAATCACCGTCC	agatctcacgtg	aacaaataaagcatttttttcactgcattctagttgtggtttgtg	aatcgaattcccgcggccgcc…
Nanotag_034	acgtcactgccagctacttcaacacacgtcgctaattcgcttgagtaagcacaccaatcagagctcgtaaaggcaactctaacagcctggcaaagtttactttgaaccactatcagtccagcaaagctcctgcttctacggtaagctctacgggtgcaaactggtagtgagcttgggattcgttatcatatcagttgtgttttatcctgcagcagagataggacgtcgagtttgtttgtgaaacatcgcaaccgctatccttgttttaccctcgttaatcttgatagtcgagagtaacaactcctttggactattttttccattcattttctactttccatacttttactcgcggttggtactgtttgattttgatatagatgtcccgtttttcgtcga…	atgagcaagggcgaggaactgttcactggcgtggtcccaattctcgtggaactggatggcgatgtgaatgggcacaaattttctgtcagcggagagggtgaaggtgatgccacatacggaaagctcaccctgaaattcatctgcaccactggaaagctccctgtgccatggccaacactggtcactaccttcacctatggcgtgcagtgcttttccagatacccagaccatatgaagcagcatgactttttcaagagcgccatgcccgagggctatgtgcaggagagaaccatctttttcaaagatgacgggaactacaagacccgcgctgaagtcaagttcgaaggtgacaccctggtgaatagaatcgagctgaagggcattgactttaaggaggat…	gcctctagactccctcagcggcgcgcc	CCGAATGGTCGATGACGCTACGATTGAGCCAGGATCGCGCCGAATAGGATTGAGCCTTCCATACGCAAGCCCGTGCGCCTAAGCTTTACCAATTCGG	agatctcacgtg	aacaaataaagcatttttttcactgcattctagttgtggtttgtg	aatcgaattcccgcggccgcc…
Nanotag_035	acgtcactgccagctacttcaacacacgtcgctaattcgcttgagtaagcacaccaatcagagctcgtaaaggcaactctaacagcctggcaaagtttactttgaaccactatcagtccagcaaagctcctgcttctacggtaagctctacgggtgcaaactggtagtgagcttgggattcgttatcatatcagttgtgttttatcctgcagcagagataggacgtcgagtttgtttgtgaaacatcgcaaccgctatccttgttttaccctcgttaatcttgatagtcgagagtaacaactcctttggactattttttccattcattttctactttccatacttttactcgcggttggtactgtttgattttgatatagatgtcccgtttttcgtcga…	atgagcaagggcgaggaactgttcactggcgtggtcccaattctcgtggaactggatggcgatgtgaatgggcacaaattttctgtcagcggagagggtgaaggtgatgccacatacggaaagctcaccctgaaattcatctgcaccactggaaagctccctgtgccatggccaacactggtcactaccttcacctatggcgtgcagtgcttttccagatacccagaccatatgaagcagcatgactttttcaagagcgccatgcccgagggctatgtgcaggagagaaccatctttttcaaagatgacgggaactacaagacccgcgctgaagtcaagttcgaaggtgacaccctggtgaatagaatcgagctgaagggcattgactttaaggaggat…	gcctctagactccctcagcggcgcgcc	GATGCGAAGGAGTTTGCGTACCACGAACCTTGCTTGAGCACAGGTCCGAGGCTCAACTAAGGGTTTGGGACGGGCCAACGTAGCTGACTGCTATGCC	agatctcacgtg	aacaaataaagcatttttttcactgcattctagttgtggtttgtg	aatcgaattcccgcggccgcc…
Nanotag_036	acgtcactgccagctacttcaacacacgtcgctaattcgcttgagtaagcacaccaatcagagctcgtaaaggcaactctaacagcctggcaaagtttactttgaaccactatcagtccagcaaagctcctgcttctacggtaagctctacgggtgcaaactggtagtgagcttgggattcgttatcatatcagttgtgttttatcctgcagcagagataggacgtcgagtttgtttgtgaaacatcgcaaccgctatccttgttttaccctcgttaatcttgatagtcgagagtaacaactcctttggactattttttccattcattttctactttccatacttttactcgcggttggtactgtttgattttgatatagatgtcccgtttttcgtcga…	atgagcaagggcgaggaactgttcactggcgtggtcccaattctcgtggaactggatggcgatgtgaatgggcacaaattttctgtcagcggagagggtgaaggtgatgccacatacggaaagctcaccctgaaattcatctgcaccactggaaagctccctgtgccatggccaacactggtcactaccttcacctatggcgtgcagtgcttttccagatacccagaccatatgaagcagcatgactttttcaagagcgccatgcccgagggctatgtgcaggagagaaccatctttttcaaagatgacgggaactacaagacccgcgctgaagtcaagttcgaaggtgacaccctggtgaatagaatcgagctgaagggcattgactttaaggaggat…	gcctctagactccctcagcggcgcgcc	GGCGGACGTATTGCTGCCATTAGGAACCCTGACGTGTTGGAGTGGTACATCCACCCAGACCTGGACGAAGGTCGCCCAAGTCACTGGAGAAC	agatctcacgtg	aacaaataaagcatttttttcactgcattctagttgtggtttgtg	aatcgaattcccgcggccgcc…
Nanotag_037	acgtcactgccagctacttcaacacacgtcgctaattcgcttgagtaagcacaccaatcagagctcgtaaaggcaactctaacagcctggcaaagtttactttgaaccactatcagtccagcaaagctcctgcttctacggtaagctctacgggtgcaaactggtagtgagcttgggattcgttatcatatcagttgtgttttatcctgcagcagagataggacgtcgagtttgtttgtgaaacatcgcaaccgctatccttgttttaccctcgttaatcttgatagtcgagagtaacaactcctttggactattttttccattcattttctactttccatacttttactcgcggttggtactgtttgattttgatatagatgtcccgtttttcgtcga…	atgagcaagggcgaggaactgttcactggcgtggtcccaattctcgtggaactggatggcgatgtgaatgggcacaaattttctgtcagcggagagggtgaaggtgatgccacatacggaaagctcaccctgaaattcatctgcaccactggaaagctccctgtgccatggccaacactggtcactaccttcacctatggcgtgcagtgcttttccagatacccagaccatatgaagcagcatgactttttcaagagcgccatgcccgagggctatgtgcaggagagaaccatctttttcaaagatgacgggaactacaagacccgcgctgaagtcaagttcgaaggtgacaccctggtgaatagaatcgagctgaagggcattgactttaaggaggat…	gcctctagactccctcagcggcgcgcc	TCAGACTACGACCTTTTGCCAGGTTCCTGCTTGGGAACCCTCCAATGCTGCCTGACCGAATACGAGCAAAGTCCACCCTGCTTAGTGTCATGCCTAAG	agatctcacgtg	aacaaataaagcatttttttcactgcattctagttgtggtttgtg	aatcgaattcccgcggccgcc…
Nanotag_038	acgtcactgccagctacttcaacacacgtcgctaattcgcttgagtaagcacaccaatcagagctcgtaaaggcaactctaacagcctggcaaagtttactttgaaccactatcagtccagcaaagctcctgcttctacggtaagctctacgggtgcaaactggtagtgagcttgggattcgttatcatatcagttgtgttttatcctgcagcagagataggacgtcgagtttgtttgtgaaacatcgcaaccgctatccttgttttaccctcgttaatcttgatagtcgagagtaacaactcctttggactattttttccattcattttctactttccatacttttactcgcggttggtactgtttgattttgatatagatgtcccgtttttcgtcga…	atgagcaagggcgaggaactgttcactggcgtggtcccaattctcgtggaactggatggcgatgtgaatgggcacaaattttctgtcagcggagagggtgaaggtgatgccacatacggaaagctcaccctgaaattcatctgcaccactggaaagctccctgtgccatggccaacactggtcactaccttcacctatggcgtgcagtgcttttccagatacccagaccatatgaagcagcatgactttttcaagagcgccatgcccgagggctatgtgcaggagagaaccatctttttcaaagatgacgggaactacaagacccgcgctgaagtcaagttcgaaggtgacaccctggtgaatagaatcgagctgaagggcattgactttaaggaggat…	gcctctagactccctcagcggcgcgcc	CCCCTACGTATAATCGCGAGTTTCGTTGCGGGAGTACCTTTCGGGCGTAGGCAGGACCACTAACTGTCGCTTTGGTACTGCCGTCACCTCCATTGG	agatctcacgtg	aacaaataaagcatttttttcactgcattctagttgtggtttgtg	aatcgaattcccgcggccgcc…
Nanotag_039	acgtcactgccagctacttcaacacacgtcgctaattcgcttgagtaagcacaccaatcagagctcgtaaaggcaactctaacagcctggcaaagtttactttgaaccactatcagtccagcaaagctcctgcttctacggtaagctctacgggtgcaaactggtagtgagcttgggattcgttatcatatcagttgtgttttatcctgcagcagagataggacgtcgagtttgtttgtgaaacatcgcaaccgctatccttgttttaccctcgttaatcttgatagtcgagagtaacaactcctttggactattttttccattcattttctactttccatacttttactcgcggttggtactgtttgattttgatatagatgtcccgtttttcgtcga…	atgagcaagggcgaggaactgttcactggcgtggtcccaattctcgtggaactggatggcgatgtgaatgggcacaaattttctgtcagcggagagggtgaaggtgatgccacatacggaaagctcaccctgaaattcatctgcaccactggaaagctccctgtgccatggccaacactggtcactaccttcacctatggcgtgcagtgcttttccagatacccagaccatatgaagcagcatgactttttcaagagcgccatgcccgagggctatgtgcaggagagaaccatctttttcaaagatgacgggaactacaagacccgcgctgaagtcaagttcgaaggtgacaccctggtgaatagaatcgagctgaagggcattgactttaaggaggat…	gcctctagactccctcagcggcgcgcc	CGTTGGTTTCTACCACGAAGCTGCCTTGCTCGGCTCTAGGCCAGTCGTTTTCCGCCAGAACGACGAATTGCCTTCCTACGCACAGTTTAACACCACCAA	agatctcacgtg	aacaaataaagcatttttttcactgcattctagttgtggtttgtg	aatcgaattcccgcggccgcc…
Nanotag_040	acgtcactgccagctacttcaacacacgtcgctaattcgcttgagtaagcacaccaatcagagctcgtaaaggcaactctaacagcctggcaaagtttactttgaaccactatcagtccagcaaagctcctgcttctacggtaagctctacgggtgcaaactggtagtgagcttgggattcgttatcatatcagttgtgttttatcctgcagcagagataggacgtcgagtttgtttgtgaaacatcgcaaccgctatccttgttttaccctcgttaatcttgatagtcgagagtaacaactcctttggactattttttccattcattttctactttccatacttttactcgcggttggtactgtttgattttgatatagatgtcccgtttttcgtcga…	atgagcaagggcgaggaactgttcactggcgtggtcccaattctcgtggaactggatggcgatgtgaatgggcacaaattttctgtcagcggagagggtgaaggtgatgccacatacggaaagctcaccctgaaattcatctgcaccactggaaagctccctgtgccatggccaacactggtcactaccttcacctatggcgtgcagtgcttttccagatacccagaccatatgaagcagcatgactttttcaagagcgccatgcccgagggctatgtgcaggagagaaccatctttttcaaagatgacgggaactacaagacccgcgctgaagtcaagttcgaaggtgacaccctggtgaatagaatcgagctgaagggcattgactttaaggaggat…	gcctctagactccctcagcggcgcgcc	CTATTTGACGCCGTGTGAGGCCGATCAGAGCGTGCCACAACGAGGATGAACCACGTGCCTCTCCGGGTATGAGGCAGTCCAATTACCAGCCG	agatctcacgtg	aacaaataaagcatttttttcactgcattctagttgtggtttgtg	aatcgaattcccgcggccgcc…
Nanotag_041	acgtcactgccagctacttcaacacacgtcgctaattcgcttgagtaagcacaccaatcagagctcgtaaaggcaactctaacagcctggcaaagtttactttgaaccactatcagtccagcaaagctcctgcttctacggtaagctctacgggtgcaaactggtagtgagcttgggattcgttatcatatcagttgtgttttatcctgcagcagagataggacgtcgagtttgtttgtgaaacatcgcaaccgctatccttgttttaccctcgttaatcttgatagtcgagagtaacaactcctttggactattttttccattcattttctactttccatacttttactcgcggttggtactgtttgattttgatatagatgtcccgtttttcgtcga…	atgagcaagggcgaggaactgttcactggcgtggtcccaattctcgtggaactggatggcgatgtgaatgggcacaaattttctgtcagcggagagggtgaaggtgatgccacatacggaaagctcaccctgaaattcatctgcaccactggaaagctccctgtgccatggccaacactggtcactaccttcacctatggcgtgcagtgcttttccagatacccagaccatatgaagcagcatgactttttcaagagcgccatgcccgagggctatgtgcaggagagaaccatctttttcaaagatgacgggaactacaagacccgcgctgaagtcaagttcgaaggtgacaccctggtgaatagaatcgagctgaagggcattgactttaaggaggat…	gcctctagactccctcagcggcgcgcc	GACTACAGGATGGAACCCTCGTCGCGACATACCATCGCAGCTCCCTGTAAGCTTAGATGGGTGACGGCTCCTTCTCTCCCTGTGTATGGAGCGTTAAG	agatctcacgtg	aacaaataaagcatttttttcactgcattctagttgtggtttgtg	aatcgaattcccgcggccgcc…
Nanotag_042	acgtcactgccagctacttcaacacacgtcgctaattcgcttgagtaagcacaccaatcagagctcgtaaaggcaactctaacagcctggcaaagtttactttgaaccactatcagtccagcaaagctcctgcttctacggtaagctctacgggtgcaaactggtagtgagcttgggattcgttatcatatcagttgtgttttatcctgcagcagagataggacgtcgagtttgtttgtgaaacatcgcaaccgctatccttgttttaccctcgttaatcttgatagtcgagagtaacaactcctttggactattttttccattcattttctactttccatacttttactcgcggttggtactgtttgattttgatatagatgtcccgtttttcgtcga…	atgagcaagggcgaggaactgttcactggcgtggtcccaattctcgtggaactggatggcgatgtgaatgggcacaaattttctgtcagcggagagggtgaaggtgatgccacatacggaaagctcaccctgaaattcatctgcaccactggaaagctccctgtgccatggccaacactggtcactaccttcacctatggcgtgcagtgcttttccagatacccagaccatatgaagcagcatgactttttcaagagcgccatgcccgagggctatgtgcaggagagaaccatctttttcaaagatgacgggaactacaagacccgcgctgaagtcaagttcgaaggtgacaccctggtgaatagaatcgagctgaagggcattgactttaaggaggat…	gcctctagactccctcagcggcgcgcc	CGTTGCGTATCAGAACACCCAGATTACTGGGCAGCGTGGGTCACGTCCGTCCTGTCTCCTCCGACAAAGCTGTGTCCACGTTCGCACTGAAA	agatctcacgtg	aacaaataaagcatttttttcactgcattctagttgtggtttgtg	aatcgaattcccgcggccgcc…
Nanotag_043	acgtcactgccagctacttcaacacacgtcgctaattcgcttgagtaagcacaccaatcagagctcgtaaaggcaactctaacagcctggcaaagtttactttgaaccactatcagtccagcaaagctcctgcttctacggtaagctctacgggtgcaaactggtagtgagcttgggattcgttatcatatcagttgtgttttatcctgcagcagagataggacgtcgagtttgtttgtgaaacatcgcaaccgctatccttgttttaccctcgttaatcttgatagtcgagagtaacaactcctttggactattttttccattcattttctactttccatacttttactcgcggttggtactgtttgattttgatatagatgtcccgtttttcgtcga…	atgagcaagggcgaggaactgttcactggcgtggtcccaattctcgtggaactggatggcgatgtgaatgggcacaaattttctgtcagcggagagggtgaaggtgatgccacatacggaaagctcaccctgaaattcatctgcaccactggaaagctccctgtgccatggccaacactggtcactaccttcacctatggcgtgcagtgcttttccagatacccagaccatatgaagcagcatgactttttcaagagcgccatgcccgagggctatgtgcaggagagaaccatctttttcaaagatgacgggaactacaagacccgcgctgaagtcaagttcgaaggtgacaccctggtgaatagaatcgagctgaagggcattgactttaaggaggat…	gcctctagactccctcagcggcgcgcc	AGATGCTTACACGGCGGTCAACTCACGAAACTCACCTATGACGAACGCAACGTAGATGCGCGGCCAGTCTGAAATGGACATGCGTAAAAGCGAGTATCG	agatctcacgtg	aacaaataaagcatttttttcactgcattctagttgtggtttgtg	aatcgaattcccgcggccgcc…
Nanotag_044	acgtcactgccagctacttcaacacacgtcgctaattcgcttgagtaagcacaccaatcagagctcgtaaaggcaactctaacagcctggcaaagtttactttgaaccactatcagtccagcaaagctcctgcttctacggtaagctctacgggtgcaaactggtagtgagcttgggattcgttatcatatcagttgtgttttatcctgcagcagagataggacgtcgagtttgtttgtgaaacatcgcaaccgctatccttgttttaccctcgttaatcttgatagtcgagagtaacaactcctttggactattttttccattcattttctactttccatacttttactcgcggttggtactgtttgattttgatatagatgtcccgtttttcgtcga…	atgagcaagggcgaggaactgttcactggcgtggtcccaattctcgtggaactggatggcgatgtgaatgggcacaaattttctgtcagcggagagggtgaaggtgatgccacatacggaaagctcaccctgaaattcatctgcaccactggaaagctccctgtgccatggccaacactggtcactaccttcacctatggcgtgcagtgcttttccagatacccagaccatatgaagcagcatgactttttcaagagcgccatgcccgagggctatgtgcaggagagaaccatctttttcaaagatgacgggaactacaagacccgcgctgaagtcaagttcgaaggtgacaccctggtgaatagaatcgagctgaagggcattgactttaaggaggat…	gcctctagactccctcagcggcgcgcc	AGGCTTTGGAACCTGACTGCGCACCTATTCAAGAATACGCGGCTCCAACGGGCATGAGCAACCACCGAAACACACGTACGAACTGCGCGATT	agatctcacgtg	aacaaataaagcatttttttcactgcattctagttgtggtttgtg	aatcgaattcccgcggccgcc…
Nanotag_045	acgtcactgccagctacttcaacacacgtcgctaattcgcttgagtaagcacaccaatcagagctcgtaaaggcaactctaacagcctggcaaagtttactttgaaccactatcagtccagcaaagctcctgcttctacggtaagctctacgggtgcaaactggtagtgagcttgggattcgttatcatatcagttgtgttttatcctgcagcagagataggacgtcgagtttgtttgtgaaacatcgcaaccgctatccttgttttaccctcgttaatcttgatagtcgagagtaacaactcctttggactattttttccattcattttctactttccatacttttactcgcggttggtactgtttgattttgatatagatgtcccgtttttcgtcga…	atgagcaagggcgaggaactgttcactggcgtggtcccaattctcgtggaactggatggcgatgtgaatgggcacaaattttctgtcagcggagagggtgaaggtgatgccacatacggaaagctcaccctgaaattcatctgcaccactggaaagctccctgtgccatggccaacactggtcactaccttcacctatggcgtgcagtgcttttccagatacccagaccatatgaagcagcatgactttttcaagagcgccatgcccgagggctatgtgcaggagagaaccatctttttcaaagatgacgggaactacaagacccgcgctgaagtcaagttcgaaggtgacaccctggtgaatagaatcgagctgaagggcattgactttaaggaggat…	gcctctagactccctcagcggcgcgcc	TGGTGTTCCTCGAGATCGGAGTCCTAAATCGACTGCCTTAGCGGTAGGACAGTAGATCAGTCAGCGACGTGACGAACCCTCGCAGGATCA	agatctcacgtg	aacaaataaagcatttttttcactgcattctagttgtggtttgtg	aatcgaattcccgcggccgcc…
Nanotag_046	acgtcactgccagctacttcaacacacgtcgctaattcgcttgagtaagcacaccaatcagagctcgtaaaggcaactctaacagcctggcaaagtttactttgaaccactatcagtccagcaaagctcctgcttctacggtaagctctacgggtgcaaactggtagtgagcttgggattcgttatcatatcagttgtgttttatcctgcagcagagataggacgtcgagtttgtttgtgaaacatcgcaaccgctatccttgttttaccctcgttaatcttgatagtcgagagtaacaactcctttggactattttttccattcattttctactttccatacttttactcgcggttggtactgtttgattttgatatagatgtcccgtttttcgtcga…	atgagcaagggcgaggaactgttcactggcgtggtcccaattctcgtggaactggatggcgatgtgaatgggcacaaattttctgtcagcggagagggtgaaggtgatgccacatacggaaagctcaccctgaaattcatctgcaccactggaaagctccctgtgccatggccaacactggtcactaccttcacctatggcgtgcagtgcttttccagatacccagaccatatgaagcagcatgactttttcaagagcgccatgcccgagggctatgtgcaggagagaaccatctttttcaaagatgacgggaactacaagacccgcgctgaagtcaagttcgaaggtgacaccctggtgaatagaatcgagctgaagggcattgactttaaggaggat…	gcctctagactccctcagcggcgcgcc	ACTCTGCGTCTCCGGTACGAAAGAGGACGCTTACCAACGCAGTTTATCGCAGTGCTTGTGTGAATCTGGTGGTGAGCGATAATTGGCACAAGTCC	agatctcacgtg	aacaaataaagcatttttttcactgcattctagttgtggtttgtg	aatcgaattcccgcggccgcc…
Nanotag_047	acgtcactgccagctacttcaacacacgtcgctaattcgcttgagtaagcacaccaatcagagctcgtaaaggcaactctaacagcctggcaaagtttactttgaaccactatcagtccagcaaagctcctgcttctacggtaagctctacgggtgcaaactggtagtgagcttgggattcgttatcatatcagttgtgttttatcctgcagcagagataggacgtcgagtttgtttgtgaaacatcgcaaccgctatccttgttttaccctcgttaatcttgatagtcgagagtaacaactcctttggactattttttccattcattttctactttccatacttttactcgcggttggtactgtttgattttgatatagatgtcccgtttttcgtcga…	atgagcaagggcgaggaactgttcactggcgtggtcccaattctcgtggaactggatggcgatgtgaatgggcacaaattttctgtcagcggagagggtgaaggtgatgccacatacggaaagctcaccctgaaattcatctgcaccactggaaagctccctgtgccatggccaacactggtcactaccttcacctatggcgtgcagtgcttttccagatacccagaccatatgaagcagcatgactttttcaagagcgccatgcccgagggctatgtgcaggagagaaccatctttttcaaagatgacgggaactacaagacccgcgctgaagtcaagttcgaaggtgacaccctggtgaatagaatcgagctgaagggcattgactttaaggaggat…	gcctctagactccctcagcggcgcgcc	ACGATTTCCGACGCTTCGCATCCGACCACATCTAAGTGGGAGGTTTCCGTCTGGCAATCTGGACGTAAGACAGGTCTGCATCACAGGAGC	agatctcacgtg	aacaaataaagcatttttttcactgcattctagttgtggtttgtg	aatcgaattcccgcggccgcc…
Nanotag_048	acgtcactgccagctacttcaacacacgtcgctaattcgcttgagtaagcacaccaatcagagctcgtaaaggcaactctaacagcctggcaaagtttactttgaaccactatcagtccagcaaagctcctgcttctacggtaagctctacgggtgcaaactggtagtgagcttgggattcgttatcatatcagttgtgttttatcctgcagcagagataggacgtcgagtttgtttgtgaaacatcgcaaccgctatccttgttttaccctcgttaatcttgatagtcgagagtaacaactcctttggactattttttccattcattttctactttccatacttttactcgcggttggtactgtttgattttgatatagatgtcccgtttttcgtcga…	atgagcaagggcgaggaactgttcactggcgtggtcccaattctcgtggaactggatggcgatgtgaatgggcacaaattttctgtcagcggagagggtgaaggtgatgccacatacggaaagctcaccctgaaattcatctgcaccactggaaagctccctgtgccatggccaacactggtcactaccttcacctatggcgtgcagtgcttttccagatacccagaccatatgaagcagcatgactttttcaagagcgccatgcccgagggctatgtgcaggagagaaccatctttttcaaagatgacgggaactacaagacccgcgctgaagtcaagttcgaaggtgacaccctggtgaatagaatcgagctgaagggcattgactttaaggaggat…	gcctctagactccctcagcggcgcgcc	TCCTAGATCGACAGGCACATTGCATCAGTAAGAGGACTCCGGCAGTTGTACCCTCTTCGGTTCGCTTCCAGATGTTGAATGCCGGGTTGAGAACCTG	agatctcacgtg	aacaaataaagcatttttttcactgcattctagttgtggtttgtg	aatcgaattcccgcggccgcc…
Nanotag_049	acgtcactgccagctacttcaacacacgtcgctaattcgcttgagtaagcacaccaatcagagctcgtaaaggcaactctaacagcctggcaaagtttactttgaaccactatcagtccagcaaagctcctgcttctacggtaagctctacgggtgcaaactggtagtgagcttgggattcgttatcatatcagttgtgttttatcctgcagcagagataggacgtcgagtttgtttgtgaaacatcgcaaccgctatccttgttttaccctcgttaatcttgatagtcgagagtaacaactcctttggactattttttccattcattttctactttccatacttttactcgcggttggtactgtttgattttgatatagatgtcccgtttttcgtcga…	atgagcaagggcgaggaactgttcactggcgtggtcccaattctcgtggaactggatggcgatgtgaatgggcacaaattttctgtcagcggagagggtgaaggtgatgccacatacggaaagctcaccctgaaattcatctgcaccactggaaagctccctgtgccatggccaacactggtcactaccttcacctatggcgtgcagtgcttttccagatacccagaccatatgaagcagcatgactttttcaagagcgccatgcccgagggctatgtgcaggagagaaccatctttttcaaagatgacgggaactacaagacccgcgctgaagtcaagttcgaaggtgacaccctggtgaatagaatcgagctgaagggcattgactttaaggaggat…	gcctctagactccctcagcggcgcgcc	GCGTGATTCTCTGCATTGAGCAACGATGCCTCTGTTACTAGGCAGGCTCTATAGTTTAAGCCGATCTGGCTCCCGGCAACTACGCGGGACATCCT	agatctcacgtg	aacaaataaagcatttttttcactgcattctagttgtggtttgtg	aatcgaattcccgcggccgcc…
Nanotag_050	acgtcactgccagctacttcaacacacgtcgctaattcgcttgagtaagcacaccaatcagagctcgtaaaggcaactctaacagcctggcaaagtttactttgaaccactatcagtccagcaaagctcctgcttctacggtaagctctacgggtgcaaactggtagtgagcttgggattcgttatcatatcagttgtgttttatcctgcagcagagataggacgtcgagtttgtttgtgaaacatcgcaaccgctatccttgttttaccctcgttaatcttgatagtcgagagtaacaactcctttggactattttttccattcattttctactttccatacttttactcgcggttggtactgtttgattttgatatagatgtcccgtttttcgtcga…	atgagcaagggcgaggaactgttcactggcgtggtcccaattctcgtggaactggatggcgatgtgaatgggcacaaattttctgtcagcggagagggtgaaggtgatgccacatacggaaagctcaccctgaaattcatctgcaccactggaaagctccctgtgccatggccaacactggtcactaccttcacctatggcgtgcagtgcttttccagatacccagaccatatgaagcagcatgactttttcaagagcgccatgcccgagggctatgtgcaggagagaaccatctttttcaaagatgacgggaactacaagacccgcgctgaagtcaagttcgaaggtgacaccctggtgaatagaatcgagctgaagggcattgactttaaggaggat…	gcctctagactccctcagcggcgcgcc	GAAGATACCGTACTATGCCGCTTGCTGCGATGGGTTAAGTACCACCGACACTGGTTAAAGTCAGGCCGGTTCACTTTCATGCGGATACTTTGCAGCCT	agatctcacgtg	aacaaataaagcatttttttcactgcattctagttgtggtttgtg	aatcgaattcccgcggccgcc…
Nanotag_051	acgtcactgccagctacttcaacacacgtcgctaattcgcttgagtaagcacaccaatcagagctcgtaaaggcaactctaacagcctggcaaagtttactttgaaccactatcagtccagcaaagctcctgcttctacggtaagctctacgggtgcaaactggtagtgagcttgggattcgttatcatatcagttgtgttttatcctgcagcagagataggacgtcgagtttgtttgtgaaacatcgcaaccgctatccttgttttaccctcgttaatcttgatagtcgagagtaacaactcctttggactattttttccattcattttctactttccatacttttactcgcggttggtactgtttgattttgatatagatgtcccgtttttcgtcga…	atgagcaagggcgaggaactgttcactggcgtggtcccaattctcgtggaactggatggcgatgtgaatgggcacaaattttctgtcagcggagagggtgaaggtgatgccacatacggaaagctcaccctgaaattcatctgcaccactggaaagctccctgtgccatggccaacactggtcactaccttcacctatggcgtgcagtgcttttccagatacccagaccatatgaagcagcatgactttttcaagagcgccatgcccgagggctatgtgcaggagagaaccatctttttcaaagatgacgggaactacaagacccgcgctgaagtcaagttcgaaggtgacaccctggtgaatagaatcgagctgaagggcattgactttaaggaggat…	gcctctagactccctcagcggcgcgcc	GATCTGCGGTTGCCGAGGTATCTTCCGGGTATTATGCGCCATTGCGCCACGGACTAGCATCCTGCTAGATTCGCGTCTTGATACGGGCCTAA	agatctcacgtg	aacaaataaagcatttttttcactgcattctagttgtggtttgtg	aatcgaattcccgcggccgcc…
Nanotag_052	acgtcactgccagctacttcaacacacgtcgctaattcgcttgagtaagcacaccaatcagagctcgtaaaggcaactctaacagcctggcaaagtttactttgaaccactatcagtccagcaaagctcctgcttctacggtaagctctacgggtgcaaactggtagtgagcttgggattcgttatcatatcagttgtgttttatcctgcagcagagataggacgtcgagtttgtttgtgaaacatcgcaaccgctatccttgttttaccctcgttaatcttgatagtcgagagtaacaactcctttggactattttttccattcattttctactttccatacttttactcgcggttggtactgtttgattttgatatagatgtcccgtttttcgtcga…	atgagcaagggcgaggaactgttcactggcgtggtcccaattctcgtggaactggatggcgatgtgaatgggcacaaattttctgtcagcggagagggtgaaggtgatgccacatacggaaagctcaccctgaaattcatctgcaccactggaaagctccctgtgccatggccaacactggtcactaccttcacctatggcgtgcagtgcttttccagatacccagaccatatgaagcagcatgactttttcaagagcgccatgcccgagggctatgtgcaggagagaaccatctttttcaaagatgacgggaactacaagacccgcgctgaagtcaagttcgaaggtgacaccctggtgaatagaatcgagctgaagggcattgactttaaggaggat…	gcctctagactccctcagcggcgcgcc	CTGCGAGTGGGTTCAGATCCTCCGTGTTCGCTACAGACGATCAGCTCCGGGTTTGATCCGCCGACTCAATGGCACAAGAGAATCGTCCTCGC	agatctcacgtg	aacaaataaagcatttttttcactgcattctagttgtggtttgtg	aatcgaattcccgcggccgcc…
Nanotag_053	acgtcactgccagctacttcaacacacgtcgctaattcgcttgagtaagcacaccaatcagagctcgtaaaggcaactctaacagcctggcaaagtttactttgaaccactatcagtccagcaaagctcctgcttctacggtaagctctacgggtgcaaactggtagtgagcttgggattcgttatcatatcagttgtgttttatcctgcagcagagataggacgtcgagtttgtttgtgaaacatcgcaaccgctatccttgttttaccctcgttaatcttgatagtcgagagtaacaactcctttggactattttttccattcattttctactttccatacttttactcgcggttggtactgtttgattttgatatagatgtcccgtttttcgtcga…	atgagcaagggcgaggaactgttcactggcgtggtcccaattctcgtggaactggatggcgatgtgaatgggcacaaattttctgtcagcggagagggtgaaggtgatgccacatacggaaagctcaccctgaaattcatctgcaccactggaaagctccctgtgccatggccaacactggtcactaccttcacctatggcgtgcagtgcttttccagatacccagaccatatgaagcagcatgactttttcaagagcgccatgcccgagggctatgtgcaggagagaaccatctttttcaaagatgacgggaactacaagacccgcgctgaagtcaagttcgaaggtgacaccctggtgaatagaatcgagctgaagggcattgactttaaggaggat…	gcctctagactccctcagcggcgcgcc	ACTGGTCAAGCCGGGGTTCTTCGCATCTGGATTCCGTCCCAGCTATACCTGGACGAAGGAATTAACGTGCTGGACAGCCTAAACTTGCACCG	agatctcacgtg	aacaaataaagcatttttttcactgcattctagttgtggtttgtg	aatcgaattcccgcggccgcc…
Nanotag_054	acgtcactgccagctacttcaacacacgtcgctaattcgcttgagtaagcacaccaatcagagctcgtaaaggcaactctaacagcctggcaaagtttactttgaaccactatcagtccagcaaagctcctgcttctacggtaagctctacgggtgcaaactggtagtgagcttgggattcgttatcatatcagttgtgttttatcctgcagcagagataggacgtcgagtttgtttgtgaaacatcgcaaccgctatccttgttttaccctcgttaatcttgatagtcgagagtaacaactcctttggactattttttccattcattttctactttccatacttttactcgcggttggtactgtttgattttgatatagatgtcccgtttttcgtcga…	atgagcaagggcgaggaactgttcactggcgtggtcccaattctcgtggaactggatggcgatgtgaatgggcacaaattttctgtcagcggagagggtgaaggtgatgccacatacggaaagctcaccctgaaattcatctgcaccactggaaagctccctgtgccatggccaacactggtcactaccttcacctatggcgtgcagtgcttttccagatacccagaccatatgaagcagcatgactttttcaagagcgccatgcccgagggctatgtgcaggagagaaccatctttttcaaagatgacgggaactacaagacccgcgctgaagtcaagttcgaaggtgacaccctggtgaatagaatcgagctgaagggcattgactttaaggaggat…	gcctctagactccctcagcggcgcgcc	CAAACGCAGCATTTAAGCACGTCGGATCGTTGGCTGACAAGGCACAAGGTAGATAGATGCGCGCCGAGAGGAATCGTCCTGGATACTGCCTGAC	agatctcacgtg	aacaaataaagcatttttttcactgcattctagttgtggtttgtg	aatcgaattcccgcggccgcc…
Nanotag_055	acgtcactgccagctacttcaacacacgtcgctaattcgcttgagtaagcacaccaatcagagctcgtaaaggcaactctaacagcctggcaaagtttactttgaaccactatcagtccagcaaagctcctgcttctacggtaagctctacgggtgcaaactggtagtgagcttgggattcgttatcatatcagttgtgttttatcctgcagcagagataggacgtcgagtttgtttgtgaaacatcgcaaccgctatccttgttttaccctcgttaatcttgatagtcgagagtaacaactcctttggactattttttccattcattttctactttccatacttttactcgcggttggtactgtttgattttgatatagatgtcccgtttttcgtcga…	atgagcaagggcgaggaactgttcactggcgtggtcccaattctcgtggaactggatggcgatgtgaatgggcacaaattttctgtcagcggagagggtgaaggtgatgccacatacggaaagctcaccctgaaattcatctgcaccactggaaagctccctgtgccatggccaacactggtcactaccttcacctatggcgtgcagtgcttttccagatacccagaccatatgaagcagcatgactttttcaagagcgccatgcccgagggctatgtgcaggagagaaccatctttttcaaagatgacgggaactacaagacccgcgctgaagtcaagttcgaaggtgacaccctggtgaatagaatcgagctgaagggcattgactttaaggaggat…	gcctctagactccctcagcggcgcgcc	AAGTCCTGTATCAACGCTGCTTTCCAGTACCACCGACACGAAGTGGCAAGAGATCCCAATACGCACATCTCGGGTTCGTGACACTGTACCCGTACTA	agatctcacgtg	aacaaataaagcatttttttcactgcattctagttgtggtttgtg	aatcgaattcccgcggccgcc…
Nanotag_056	acgtcactgccagctacttcaacacacgtcgctaattcgcttgagtaagcacaccaatcagagctcgtaaaggcaactctaacagcctggcaaagtttactttgaaccactatcagtccagcaaagctcctgcttctacggtaagctctacgggtgcaaactggtagtgagcttgggattcgttatcatatcagttgtgttttatcctgcagcagagataggacgtcgagtttgtttgtgaaacatcgcaaccgctatccttgttttaccctcgttaatcttgatagtcgagagtaacaactcctttggactattttttccattcattttctactttccatacttttactcgcggttggtactgtttgattttgatatagatgtcccgtttttcgtcga…	atgagcaagggcgaggaactgttcactggcgtggtcccaattctcgtggaactggatggcgatgtgaatgggcacaaattttctgtcagcggagagggtgaaggtgatgccacatacggaaagctcaccctgaaattcatctgcaccactggaaagctccctgtgccatggccaacactggtcactaccttcacctatggcgtgcagtgcttttccagatacccagaccatatgaagcagcatgactttttcaagagcgccatgcccgagggctatgtgcaggagagaaccatctttttcaaagatgacgggaactacaagacccgcgctgaagtcaagttcgaaggtgacaccctggtgaatagaatcgagctgaagggcattgactttaaggaggat…	gcctctagactccctcagcggcgcgcc	GCAGAATGGCTCTATCACAGCGACAGTCTTGTGGGAGTGAAGCGTTGGCCGACTAGACGGTAATGCCTCTGGCAGGATTGAGGCAAATGCGCATCTAC	agatctcacgtg	aacaaataaagcatttttttcactgcattctagttgtggtttgtg	aatcgaattcccgcggccgcc…
Nanotag_057	acgtcactgccagctacttcaacacacgtcgctaattcgcttgagtaagcacaccaatcagagctcgtaaaggcaactctaacagcctggcaaagtttactttgaaccactatcagtccagcaaagctcctgcttctacggtaagctctacgggtgcaaactggtagtgagcttgggattcgttatcatatcagttgtgttttatcctgcagcagagataggacgtcgagtttgtttgtgaaacatcgcaaccgctatccttgttttaccctcgttaatcttgatagtcgagagtaacaactcctttggactattttttccattcattttctactttccatacttttactcgcggttggtactgtttgattttgatatagatgtcccgtttttcgtcga…	atgagcaagggcgaggaactgttcactggcgtggtcccaattctcgtggaactggatggcgatgtgaatgggcacaaattttctgtcagcggagagggtgaaggtgatgccacatacggaaagctcaccctgaaattcatctgcaccactggaaagctccctgtgccatggccaacactggtcactaccttcacctatggcgtgcagtgcttttccagatacccagaccatatgaagcagcatgactttttcaagagcgccatgcccgagggctatgtgcaggagagaaccatctttttcaaagatgacgggaactacaagacccgcgctgaagtcaagttcgaaggtgacaccctggtgaatagaatcgagctgaagggcattgactttaaggaggat…	gcctctagactccctcagcggcgcgcc	GCTGGTAAGGTTCCACGTTGCCCCGTGCCCTAATCGCCATAAGTGGTGCTGGACTTGGCTCCCATTACCAGTTGATCGGGAGCTTGTGCACT	agatctcacgtg	aacaaataaagcatttttttcactgcattctagttgtggtttgtg	aatcgaattcccgcggccgcc…
Nanotag_058	acgtcactgccagctacttcaacacacgtcgctaattcgcttgagtaagcacaccaatcagagctcgtaaaggcaactctaacagcctggcaaagtttactttgaaccactatcagtccagcaaagctcctgcttctacggtaagctctacgggtgcaaactggtagtgagcttgggattcgttatcatatcagttgtgttttatcctgcagcagagataggacgtcgagtttgtttgtgaaacatcgcaaccgctatccttgttttaccctcgttaatcttgatagtcgagagtaacaactcctttggactattttttccattcattttctactttccatacttttactcgcggttggtactgtttgattttgatatagatgtcccgtttttcgtcga…	atgagcaagggcgaggaactgttcactggcgtggtcccaattctcgtggaactggatggcgatgtgaatgggcacaaattttctgtcagcggagagggtgaaggtgatgccacatacggaaagctcaccctgaaattcatctgcaccactggaaagctccctgtgccatggccaacactggtcactaccttcacctatggcgtgcagtgcttttccagatacccagaccatatgaagcagcatgactttttcaagagcgccatgcccgagggctatgtgcaggagagaaccatctttttcaaagatgacgggaactacaagacccgcgctgaagtcaagttcgaaggtgacaccctggtgaatagaatcgagctgaagggcattgactttaaggaggat…	gcctctagactccctcagcggcgcgcc	TGATCAGGGCATGCTATGCGGAGTGTGCCGTAGAACGAGACCCTTGCGGGTTTAGCCGACACACCTCCCGAATCCCAGCGTAAACGTTACGGAA	agatctcacgtg	aacaaataaagcatttttttcactgcattctagttgtggtttgtg	aatcgaattcccgcggccgcc…
Nanotag_059	acgtcactgccagctacttcaacacacgtcgctaattcgcttgagtaagcacaccaatcagagctcgtaaaggcaactctaacagcctggcaaagtttactttgaaccactatcagtccagcaaagctcctgcttctacggtaagctctacgggtgcaaactggtagtgagcttgggattcgttatcatatcagttgtgttttatcctgcagcagagataggacgtcgagtttgtttgtgaaacatcgcaaccgctatccttgttttaccctcgttaatcttgatagtcgagagtaacaactcctttggactattttttccattcattttctactttccatacttttactcgcggttggtactgtttgattttgatatagatgtcccgtttttcgtcga…	atgagcaagggcgaggaactgttcactggcgtggtcccaattctcgtggaactggatggcgatgtgaatgggcacaaattttctgtcagcggagagggtgaaggtgatgccacatacggaaagctcaccctgaaattcatctgcaccactggaaagctccctgtgccatggccaacactggtcactaccttcacctatggcgtgcagtgcttttccagatacccagaccatatgaagcagcatgactttttcaagagcgccatgcccgagggctatgtgcaggagagaaccatctttttcaaagatgacgggaactacaagacccgcgctgaagtcaagttcgaaggtgacaccctggtgaatagaatcgagctgaagggcattgactttaaggaggat…	gcctctagactccctcagcggcgcgcc	CGTTGAGACCAATTACGAGCTTGACTTTGTGGGCGAGTGTCCGATCCACCTCTTCTGAGCCACTGAGGGACGTGGCGTCGGAACTCGTCGATTCATCG	agatctcacgtg	aacaaataaagcatttttttcactgcattctagttgtggtttgtg	aatcgaattcccgcggccgcc…
Nanotag_060	acgtcactgccagctacttcaacacacgtcgctaattcgcttgagtaagcacaccaatcagagctcgtaaaggcaactctaacagcctggcaaagtttactttgaaccactatcagtccagcaaagctcctgcttctacggtaagctctacgggtgcaaactggtagtgagcttgggattcgttatcatatcagttgtgttttatcctgcagcagagataggacgtcgagtttgtttgtgaaacatcgcaaccgctatccttgttttaccctcgttaatcttgatagtcgagagtaacaactcctttggactattttttccattcattttctactttccatacttttactcgcggttggtactgtttgattttgatatagatgtcccgtttttcgtcga…	atgagcaagggcgaggaactgttcactggcgtggtcccaattctcgtggaactggatggcgatgtgaatgggcacaaattttctgtcagcggagagggtgaaggtgatgccacatacggaaagctcaccctgaaattcatctgcaccactggaaagctccctgtgccatggccaacactggtcactaccttcacctatggcgtgcagtgcttttccagatacccagaccatatgaagcagcatgactttttcaagagcgccatgcccgagggctatgtgcaggagagaaccatctttttcaaagatgacgggaactacaagacccgcgctgaagtcaagttcgaaggtgacaccctggtgaatagaatcgagctgaagggcattgactttaaggaggat…	gcctctagactccctcagcggcgcgcc	ACGTTGGCTGTAGAGTCGCCAGGGCGTATTTAACTGGAGGGACTCTCGGTTAGAGTTGATACGGTCCCGTCGCATACAGCGCCTTTGGCCA	agatctcacgtg	aacaaataaagcatttttttcactgcattctagttgtggtttgtg	aatcgaattcccgcggccgcc…
Nanotag_061	acgtcactgccagctacttcaacacacgtcgctaattcgcttgagtaagcacaccaatcagagctcgtaaaggcaactctaacagcctggcaaagtttactttgaaccactatcagtccagcaaagctcctgcttctacggtaagctctacgggtgcaaactggtagtgagcttgggattcgttatcatatcagttgtgttttatcctgcagcagagataggacgtcgagtttgtttgtgaaacatcgcaaccgctatccttgttttaccctcgttaatcttgatagtcgagagtaacaactcctttggactattttttccattcattttctactttccatacttttactcgcggttggtactgtttgattttgatatagatgtcccgtttttcgtcga…	atgagcaagggcgaggaactgttcactggcgtggtcccaattctcgtggaactggatggcgatgtgaatgggcacaaattttctgtcagcggagagggtgaaggtgatgccacatacggaaagctcaccctgaaattcatctgcaccactggaaagctccctgtgccatggccaacactggtcactaccttcacctatggcgtgcagtgcttttccagatacccagaccatatgaagcagcatgactttttcaagagcgccatgcccgagggctatgtgcaggagagaaccatctttttcaaagatgacgggaactacaagacccgcgctgaagtcaagttcgaaggtgacaccctggtgaatagaatcgagctgaagggcattgactttaaggaggat…	gcctctagactccctcagcggcgcgcc	AGGACATGAGTACTTCCCGAGAGAGCGATGTCAACCGAATCCTGACGGGACTTCGTAATTCGGACCAGGTGTTCGGAGCTTGTGAGGAGAT	agatctcacgtg	aacaaataaagcatttttttcactgcattctagttgtggtttgtg	aatcgaattcccgcggccgcc…
Nanotag_062	acgtcactgccagctacttcaacacacgtcgctaattcgcttgagtaagcacaccaatcagagctcgtaaaggcaactctaacagcctggcaaagtttactttgaaccactatcagtccagcaaagctcctgcttctacggtaagctctacgggtgcaaactggtagtgagcttgggattcgttatcatatcagttgtgttttatcctgcagcagagataggacgtcgagtttgtttgtgaaacatcgcaaccgctatccttgttttaccctcgttaatcttgatagtcgagagtaacaactcctttggactattttttccattcattttctactttccatacttttactcgcggttggtactgtttgattttgatatagatgtcccgtttttcgtcga…	atgagcaagggcgaggaactgttcactggcgtggtcccaattctcgtggaactggatggcgatgtgaatgggcacaaattttctgtcagcggagagggtgaaggtgatgccacatacggaaagctcaccctgaaattcatctgcaccactggaaagctccctgtgccatggccaacactggtcactaccttcacctatggcgtgcagtgcttttccagatacccagaccatatgaagcagcatgactttttcaagagcgccatgcccgagggctatgtgcaggagagaaccatctttttcaaagatgacgggaactacaagacccgcgctgaagtcaagttcgaaggtgacaccctggtgaatagaatcgagctgaagggcattgactttaaggaggat…	gcctctagactccctcagcggcgcgcc	ACTTTTCGGTTCTGGTGGACGTAATCAATCAGCGAACGCCGTCTTCTGCCGTCTTCTGGTAACGCACGAACTCTGCCGAGCAACCTACAGACC	agatctcacgtg	aacaaataaagcatttttttcactgcattctagttgtggtttgtg	aatcgaattcccgcggccgcc…
Nanotag_063	acgtcactgccagctacttcaacacacgtcgctaattcgcttgagtaagcacaccaatcagagctcgtaaaggcaactctaacagcctggcaaagtttactttgaaccactatcagtccagcaaagctcctgcttctacggtaagctctacgggtgcaaactggtagtgagcttgggattcgttatcatatcagttgtgttttatcctgcagcagagataggacgtcgagtttgtttgtgaaacatcgcaaccgctatccttgttttaccctcgttaatcttgatagtcgagagtaacaactcctttggactattttttccattcattttctactttccatacttttactcgcggttggtactgtttgattttgatatagatgtcccgtttttcgtcga…	atgagcaagggcgaggaactgttcactggcgtggtcccaattctcgtggaactggatggcgatgtgaatgggcacaaattttctgtcagcggagagggtgaaggtgatgccacatacggaaagctcaccctgaaattcatctgcaccactggaaagctccctgtgccatggccaacactggtcactaccttcacctatggcgtgcagtgcttttccagatacccagaccatatgaagcagcatgactttttcaagagcgccatgcccgagggctatgtgcaggagagaaccatctttttcaaagatgacgggaactacaagacccgcgctgaagtcaagttcgaaggtgacaccctggtgaatagaatcgagctgaagggcattgactttaaggaggat…	gcctctagactccctcagcggcgcgcc	CAGTCGCTGTTACCGCCATACCAAACGTCTCGTCACTCAATTGCAGGGGATGCCCAACGAATCAACCCTCCGTCTGTTCCTGCTAGGGCGACTT	agatctcacgtg	aacaaataaagcatttttttcactgcattctagttgtggtttgtg	aatcgaattcccgcggccgcc…
Nanotag_064	acgtcactgccagctacttcaacacacgtcgctaattcgcttgagtaagcacaccaatcagagctcgtaaaggcaactctaacagcctggcaaagtttactttgaaccactatcagtccagcaaagctcctgcttctacggtaagctctacgggtgcaaactggtagtgagcttgggattcgttatcatatcagttgtgttttatcctgcagcagagataggacgtcgagtttgtttgtgaaacatcgcaaccgctatccttgttttaccctcgttaatcttgatagtcgagagtaacaactcctttggactattttttccattcattttctactttccatacttttactcgcggttggtactgtttgattttgatatagatgtcccgtttttcgtcga…	atgagcaagggcgaggaactgttcactggcgtggtcccaattctcgtggaactggatggcgatgtgaatgggcacaaattttctgtcagcggagagggtgaaggtgatgccacatacggaaagctcaccctgaaattcatctgcaccactggaaagctccctgtgccatggccaacactggtcactaccttcacctatggcgtgcagtgcttttccagatacccagaccatatgaagcagcatgactttttcaagagcgccatgcccgagggctatgtgcaggagagaaccatctttttcaaagatgacgggaactacaagacccgcgctgaagtcaagttcgaaggtgacaccctggtgaatagaatcgagctgaagggcattgactttaaggaggat…	gcctctagactccctcagcggcgcgcc	ACCAACATGTATTCGGTCGTCAGTCCCCGTACTCGGAATCTTCAGCGAGATAACGTGGTCAAGGGCTGCTCCTCTCACAACCGAGACAGAACAGCTGC	agatctcacgtg	aacaaataaagcatttttttcactgcattctagttgtggtttgtg	aatcgaattcccgcggccgcc…
Nanotag_065	acgtcactgccagctacttcaacacacgtcgctaattcgcttgagtaagcacaccaatcagagctcgtaaaggcaactctaacagcctggcaaagtttactttgaaccactatcagtccagcaaagctcctgcttctacggtaagctctacgggtgcaaactggtagtgagcttgggattcgttatcatatcagttgtgttttatcctgcagcagagataggacgtcgagtttgtttgtgaaacatcgcaaccgctatccttgttttaccctcgttaatcttgatagtcgagagtaacaactcctttggactattttttccattcattttctactttccatacttttactcgcggttggtactgtttgattttgatatagatgtcccgtttttcgtcga…	atgagcaagggcgaggaactgttcactggcgtggtcccaattctcgtggaactggatggcgatgtgaatgggcacaaattttctgtcagcggagagggtgaaggtgatgccacatacggaaagctcaccctgaaattcatctgcaccactggaaagctccctgtgccatggccaacactggtcactaccttcacctatggcgtgcagtgcttttccagatacccagaccatatgaagcagcatgactttttcaagagcgccatgcccgagggctatgtgcaggagagaaccatctttttcaaagatgacgggaactacaagacccgcgctgaagtcaagttcgaaggtgacaccctggtgaatagaatcgagctgaagggcattgactttaaggaggat…	gcctctagactccctcagcggcgcgcc	AGGCGGGATGATATGCCGAAGAAACGCCACATGGAGACTTTCACCGGTTTCGTCACGTGTAGACCACGGCCAGCTATGCCAACCCATAGGCG	agatctcacgtg	aacaaataaagcatttttttcactgcattctagttgtggtttgtg	aatcgaattcccgcggccgcc…
Nanotag_066	acgtcactgccagctacttcaacacacgtcgctaattcgcttgagtaagcacaccaatcagagctcgtaaaggcaactctaacagcctggcaaagtttactttgaaccactatcagtccagcaaagctcctgcttctacggtaagctctacgggtgcaaactggtagtgagcttgggattcgttatcatatcagttgtgttttatcctgcagcagagataggacgtcgagtttgtttgtgaaacatcgcaaccgctatccttgttttaccctcgttaatcttgatagtcgagagtaacaactcctttggactattttttccattcattttctactttccatacttttactcgcggttggtactgtttgattttgatatagatgtcccgtttttcgtcga…	atgagcaagggcgaggaactgttcactggcgtggtcccaattctcgtggaactggatggcgatgtgaatgggcacaaattttctgtcagcggagagggtgaaggtgatgccacatacggaaagctcaccctgaaattcatctgcaccactggaaagctccctgtgccatggccaacactggtcactaccttcacctatggcgtgcagtgcttttccagatacccagaccatatgaagcagcatgactttttcaagagcgccatgcccgagggctatgtgcaggagagaaccatctttttcaaagatgacgggaactacaagacccgcgctgaagtcaagttcgaaggtgacaccctggtgaatagaatcgagctgaagggcattgactttaaggaggat…	gcctctagactccctcagcggcgcgcc	ACTGGTACGAGAACGGTGGAGTACCTTTCGAGCGCCGGTAAGAAGCGTCGCCTGACTAAAGGTTCGGGTGCAGACCAGTTCCGACACGCGTA	agatctcacgtg	aacaaataaagcatttttttcactgcattctagttgtggtttgtg	aatcgaattcccgcggccgcc…
Nanotag_067	acgtcactgccagctacttcaacacacgtcgctaattcgcttgagtaagcacaccaatcagagctcgtaaaggcaactctaacagcctggcaaagtttactttgaaccactatcagtccagcaaagctcctgcttctacggtaagctctacgggtgcaaactggtagtgagcttgggattcgttatcatatcagttgtgttttatcctgcagcagagataggacgtcgagtttgtttgtgaaacatcgcaaccgctatccttgttttaccctcgttaatcttgatagtcgagagtaacaactcctttggactattttttccattcattttctactttccatacttttactcgcggttggtactgtttgattttgatatagatgtcccgtttttcgtcga…	atgagcaagggcgaggaactgttcactggcgtggtcccaattctcgtggaactggatggcgatgtgaatgggcacaaattttctgtcagcggagagggtgaaggtgatgccacatacggaaagctcaccctgaaattcatctgcaccactggaaagctccctgtgccatggccaacactggtcactaccttcacctatggcgtgcagtgcttttccagatacccagaccatatgaagcagcatgactttttcaagagcgccatgcccgagggctatgtgcaggagagaaccatctttttcaaagatgacgggaactacaagacccgcgctgaagtcaagttcgaaggtgacaccctggtgaatagaatcgagctgaagggcattgactttaaggaggat…	gcctctagactccctcagcggcgcgcc	TCTCGCCGTAAAAGGTTGCATCGTTACACCGGACGGTCTAACAAGCGCTAGATTGTGCAGCGTCCCACCAGCTGCTGGTCGGAGTCCTCCAAT	agatctcacgtg	aacaaataaagcatttttttcactgcattctagttgtggtttgtg	aatcgaattcccgcggccgcc…
Nanotag_068	acgtcactgccagctacttcaacacacgtcgctaattcgcttgagtaagcacaccaatcagagctcgtaaaggcaactctaacagcctggcaaagtttactttgaaccactatcagtccagcaaagctcctgcttctacggtaagctctacgggtgcaaactggtagtgagcttgggattcgttatcatatcagttgtgttttatcctgcagcagagataggacgtcgagtttgtttgtgaaacatcgcaaccgctatccttgttttaccctcgttaatcttgatagtcgagagtaacaactcctttggactattttttccattcattttctactttccatacttttactcgcggttggtactgtttgattttgatatagatgtcccgtttttcgtcga…	atgagcaagggcgaggaactgttcactggcgtggtcccaattctcgtggaactggatggcgatgtgaatgggcacaaattttctgtcagcggagagggtgaaggtgatgccacatacggaaagctcaccctgaaattcatctgcaccactggaaagctccctgtgccatggccaacactggtcactaccttcacctatggcgtgcagtgcttttccagatacccagaccatatgaagcagcatgactttttcaagagcgccatgcccgagggctatgtgcaggagagaaccatctttttcaaagatgacgggaactacaagacccgcgctgaagtcaagttcgaaggtgacaccctggtgaatagaatcgagctgaagggcattgactttaaggaggat…	gcctctagactccctcagcggcgcgcc	AGCTTGGCAACAGCAACCGTACCCTTCGTTGCGAACGATTCCAGGAACTCTAACCGCGAACTCCGCTCGTCCTCTCCAGCCCTAGACGTAGAAG	agatctcacgtg	aacaaataaagcatttttttcactgcattctagttgtggtttgtg	aatcgaattcccgcggccgcc…
Nanotag_069	acgtcactgccagctacttcaacacacgtcgctaattcgcttgagtaagcacaccaatcagagctcgtaaaggcaactctaacagcctggcaaagtttactttgaaccactatcagtccagcaaagctcctgcttctacggtaagctctacgggtgcaaactggtagtgagcttgggattcgttatcatatcagttgtgttttatcctgcagcagagataggacgtcgagtttgtttgtgaaacatcgcaaccgctatccttgttttaccctcgttaatcttgatagtcgagagtaacaactcctttggactattttttccattcattttctactttccatacttttactcgcggttggtactgtttgattttgatatagatgtcccgtttttcgtcga…	atgagcaagggcgaggaactgttcactggcgtggtcccaattctcgtggaactggatggcgatgtgaatgggcacaaattttctgtcagcggagagggtgaaggtgatgccacatacggaaagctcaccctgaaattcatctgcaccactggaaagctccctgtgccatggccaacactggtcactaccttcacctatggcgtgcagtgcttttccagatacccagaccatatgaagcagcatgactttttcaagagcgccatgcccgagggctatgtgcaggagagaaccatctttttcaaagatgacgggaactacaagacccgcgctgaagtcaagttcgaaggtgacaccctggtgaatagaatcgagctgaagggcattgactttaaggaggat…	gcctctagactccctcagcggcgcgcc	AGGAATCCTCTAACCCACGCCTATCGAGCTTGCTTGGCACTCGTATGCCGACCTCATTCCCTAACGGGTGGCAGGAAGACGGTCCGCCATATG	agatctcacgtg	aacaaataaagcatttttttcactgcattctagttgtggtttgtg	aatcgaattcccgcggccgcc…
Nanotag_070	acgtcactgccagctacttcaacacacgtcgctaattcgcttgagtaagcacaccaatcagagctcgtaaaggcaactctaacagcctggcaaagtttactttgaaccactatcagtccagcaaagctcctgcttctacggtaagctctacgggtgcaaactggtagtgagcttgggattcgttatcatatcagttgtgttttatcctgcagcagagataggacgtcgagtttgtttgtgaaacatcgcaaccgctatccttgttttaccctcgttaatcttgatagtcgagagtaacaactcctttggactattttttccattcattttctactttccatacttttactcgcggttggtactgtttgattttgatatagatgtcccgtttttcgtcga…	atgagcaagggcgaggaactgttcactggcgtggtcccaattctcgtggaactggatggcgatgtgaatgggcacaaattttctgtcagcggagagggtgaaggtgatgccacatacggaaagctcaccctgaaattcatctgcaccactggaaagctccctgtgccatggccaacactggtcactaccttcacctatggcgtgcagtgcttttccagatacccagaccatatgaagcagcatgactttttcaagagcgccatgcccgagggctatgtgcaggagagaaccatctttttcaaagatgacgggaactacaagacccgcgctgaagtcaagttcgaaggtgacaccctggtgaatagaatcgagctgaagggcattgactttaaggaggat…	gcctctagactccctcagcggcgcgcc	AACACACTGGACGCAGCCTCCGCAGTGTGGTAGACGCCGTGGATATGTCTTCGCAAATACGGAGCCAGATCGTGAGCAGTAAGCTTGTCTATGGT	agatctcacgtg	aacaaataaagcatttttttcactgcattctagttgtggtttgtg	aatcgaattcccgcggccgcc…
Nanotag_071	acgtcactgccagctacttcaacacacgtcgctaattcgcttgagtaagcacaccaatcagagctcgtaaaggcaactctaacagcctggcaaagtttactttgaaccactatcagtccagcaaagctcctgcttctacggtaagctctacgggtgcaaactggtagtgagcttgggattcgttatcatatcagttgtgttttatcctgcagcagagataggacgtcgagtttgtttgtgaaacatcgcaaccgctatccttgttttaccctcgttaatcttgatagtcgagagtaacaactcctttggactattttttccattcattttctactttccatacttttactcgcggttggtactgtttgattttgatatagatgtcccgtttttcgtcga…	atgagcaagggcgaggaactgttcactggcgtggtcccaattctcgtggaactggatggcgatgtgaatgggcacaaattttctgtcagcggagagggtgaaggtgatgccacatacggaaagctcaccctgaaattcatctgcaccactggaaagctccctgtgccatggccaacactggtcactaccttcacctatggcgtgcagtgcttttccagatacccagaccatatgaagcagcatgactttttcaagagcgccatgcccgagggctatgtgcaggagagaaccatctttttcaaagatgacgggaactacaagacccgcgctgaagtcaagttcgaaggtgacaccctggtgaatagaatcgagctgaagggcattgactttaaggaggat…	gcctctagactccctcagcggcgcgcc	GTTGACTTGGGGCTCCTCAGACTTACTAGGTGGCGGGACAGGCCAAGCCCAATTTAGGATCGGTGTACCGCAGAGCGTGAAGCACCCTATCC	agatctcacgtg	aacaaataaagcatttttttcactgcattctagttgtggtttgtg	aatcgaattcccgcggccgcc…
Nanotag_072	acgtcactgccagctacttcaacacacgtcgctaattcgcttgagtaagcacaccaatcagagctcgtaaaggcaactctaacagcctggcaaagtttactttgaaccactatcagtccagcaaagctcctgcttctacggtaagctctacgggtgcaaactggtagtgagcttgggattcgttatcatatcagttgtgttttatcctgcagcagagataggacgtcgagtttgtttgtgaaacatcgcaaccgctatccttgttttaccctcgttaatcttgatagtcgagagtaacaactcctttggactattttttccattcattttctactttccatacttttactcgcggttggtactgtttgattttgatatagatgtcccgtttttcgtcga…	atgagcaagggcgaggaactgttcactggcgtggtcccaattctcgtggaactggatggcgatgtgaatgggcacaaattttctgtcagcggagagggtgaaggtgatgccacatacggaaagctcaccctgaaattcatctgcaccactggaaagctccctgtgccatggccaacactggtcactaccttcacctatggcgtgcagtgcttttccagatacccagaccatatgaagcagcatgactttttcaagagcgccatgcccgagggctatgtgcaggagagaaccatctttttcaaagatgacgggaactacaagacccgcgctgaagtcaagttcgaaggtgacaccctggtgaatagaatcgagctgaagggcattgactttaaggaggat…	gcctctagactccctcagcggcgcgcc	AAGCTGCACAATCACCGGACCGAGCGGCATTATGGGAGAAGCGGTAGACCCTAAACGTTCGTTGCCCACAGCACACGGTGCCATCTAATG	agatctcacgtg	aacaaataaagcatttttttcactgcattctagttgtggtttgtg	aatcgaattcccgcggccgcc…
Nanotag_073	acgtcactgccagctacttcaacacacgtcgctaattcgcttgagtaagcacaccaatcagagctcgtaaaggcaactctaacagcctggcaaagtttactttgaaccactatcagtccagcaaagctcctgcttctacggtaagctctacgggtgcaaactggtagtgagcttgggattcgttatcatatcagttgtgttttatcctgcagcagagataggacgtcgagtttgtttgtgaaacatcgcaaccgctatccttgttttaccctcgttaatcttgatagtcgagagtaacaactcctttggactattttttccattcattttctactttccatacttttactcgcggttggtactgtttgattttgatatagatgtcccgtttttcgtcga…	atgagcaagggcgaggaactgttcactggcgtggtcccaattctcgtggaactggatggcgatgtgaatgggcacaaattttctgtcagcggagagggtgaaggtgatgccacatacggaaagctcaccctgaaattcatctgcaccactggaaagctccctgtgccatggccaacactggtcactaccttcacctatggcgtgcagtgcttttccagatacccagaccatatgaagcagcatgactttttcaagagcgccatgcccgagggctatgtgcaggagagaaccatctttttcaaagatgacgggaactacaagacccgcgctgaagtcaagttcgaaggtgacaccctggtgaatagaatcgagctgaagggcattgactttaaggaggat…	gcctctagactccctcagcggcgcgcc	GGAAATCGCCTACCTGGGTGAACATGCGAACACTAACGGGTAGAAGCGCAGTTGCTCACATGGCGGACATTTGACCACCACCTTTCAGCATCGTC	agatctcacgtg	aacaaataaagcatttttttcactgcattctagttgtggtttgtg	aatcgaattcccgcggccgcc…
Nanotag_074	acgtcactgccagctacttcaacacacgtcgctaattcgcttgagtaagcacaccaatcagagctcgtaaaggcaactctaacagcctggcaaagtttactttgaaccactatcagtccagcaaagctcctgcttctacggtaagctctacgggtgcaaactggtagtgagcttgggattcgttatcatatcagttgtgttttatcctgcagcagagataggacgtcgagtttgtttgtgaaacatcgcaaccgctatccttgttttaccctcgttaatcttgatagtcgagagtaacaactcctttggactattttttccattcattttctactttccatacttttactcgcggttggtactgtttgattttgatatagatgtcccgtttttcgtcga…	atgagcaagggcgaggaactgttcactggcgtggtcccaattctcgtggaactggatggcgatgtgaatgggcacaaattttctgtcagcggagagggtgaaggtgatgccacatacggaaagctcaccctgaaattcatctgcaccactggaaagctccctgtgccatggccaacactggtcactaccttcacctatggcgtgcagtgcttttccagatacccagaccatatgaagcagcatgactttttcaagagcgccatgcccgagggctatgtgcaggagagaaccatctttttcaaagatgacgggaactacaagacccgcgctgaagtcaagttcgaaggtgacaccctggtgaatagaatcgagctgaagggcattgactttaaggaggat…	gcctctagactccctcagcggcgcgcc	TTGAAGGCACGTTTGTTGGAGCGTATTAACTAACGGGATTAGGCGCCAGGTATGCCTTTACGGGCAAAGCTCGCTTCCCCATCACAATAGCATCTTCCC	agatctcacgtg	aacaaataaagcatttttttcactgcattctagttgtggtttgtg	aatcgaattcccgcggccgcc…
Nanotag_075	acgtcactgccagctacttcaacacacgtcgctaattcgcttgagtaagcacaccaatcagagctcgtaaaggcaactctaacagcctggcaaagtttactttgaaccactatcagtccagcaaagctcctgcttctacggtaagctctacgggtgcaaactggtagtgagcttgggattcgttatcatatcagttgtgttttatcctgcagcagagataggacgtcgagtttgtttgtgaaacatcgcaaccgctatccttgttttaccctcgttaatcttgatagtcgagagtaacaactcctttggactattttttccattcattttctactttccatacttttactcgcggttggtactgtttgattttgatatagatgtcccgtttttcgtcga…	atgagcaagggcgaggaactgttcactggcgtggtcccaattctcgtggaactggatggcgatgtgaatgggcacaaattttctgtcagcggagagggtgaaggtgatgccacatacggaaagctcaccctgaaattcatctgcaccactggaaagctccctgtgccatggccaacactggtcactaccttcacctatggcgtgcagtgcttttccagatacccagaccatatgaagcagcatgactttttcaagagcgccatgcccgagggctatgtgcaggagagaaccatctttttcaaagatgacgggaactacaagacccgcgctgaagtcaagttcgaaggtgacaccctggtgaatagaatcgagctgaagggcattgactttaaggaggat…	gcctctagactccctcagcggcgcgcc	CCAGGAATATTCACCCAGTCAATATGCCGGTAAACATCCTCCGTGGGCGTGTGATTCGCATCGCTGGCATCACTCGTTGCACGTATAAAGCCGGG	agatctcacgtg	aacaaataaagcatttttttcactgcattctagttgtggtttgtg	aatcgaattcccgcggccgcc…
Nanotag_076	acgtcactgccagctacttcaacacacgtcgctaattcgcttgagtaagcacaccaatcagagctcgtaaaggcaactctaacagcctggcaaagtttactttgaaccactatcagtccagcaaagctcctgcttctacggtaagctctacgggtgcaaactggtagtgagcttgggattcgttatcatatcagttgtgttttatcctgcagcagagataggacgtcgagtttgtttgtgaaacatcgcaaccgctatccttgttttaccctcgttaatcttgatagtcgagagtaacaactcctttggactattttttccattcattttctactttccatacttttactcgcggttggtactgtttgattttgatatagatgtcccgtttttcgtcga…	atgagcaagggcgaggaactgttcactggcgtggtcccaattctcgtggaactggatggcgatgtgaatgggcacaaattttctgtcagcggagagggtgaaggtgatgccacatacggaaagctcaccctgaaattcatctgcaccactggaaagctccctgtgccatggccaacactggtcactaccttcacctatggcgtgcagtgcttttccagatacccagaccatatgaagcagcatgactttttcaagagcgccatgcccgagggctatgtgcaggagagaaccatctttttcaaagatgacgggaactacaagacccgcgctgaagtcaagttcgaaggtgacaccctggtgaatagaatcgagctgaagggcattgactttaaggaggat…	gcctctagactccctcagcggcgcgcc	CTCACCAGCTGAAGCAGTCGTTCCCTACATCACGTTGGTCGACGCGAGCGAGGCATTATAAGCGGCCAGGGTGTCGCTGACAAGCTAATCTCTGC	agatctcacgtg	aacaaataaagcatttttttcactgcattctagttgtggtttgtg	aatcgaattcccgcggccgcc…
Nanotag_077	acgtcactgccagctacttcaacacacgtcgctaattcgcttgagtaagcacaccaatcagagctcgtaaaggcaactctaacagcctggcaaagtttactttgaaccactatcagtccagcaaagctcctgcttctacggtaagctctacgggtgcaaactggtagtgagcttgggattcgttatcatatcagttgtgttttatcctgcagcagagataggacgtcgagtttgtttgtgaaacatcgcaaccgctatccttgttttaccctcgttaatcttgatagtcgagagtaacaactcctttggactattttttccattcattttctactttccatacttttactcgcggttggtactgtttgattttgatatagatgtcccgtttttcgtcga…	atgagcaagggcgaggaactgttcactggcgtggtcccaattctcgtggaactggatggcgatgtgaatgggcacaaattttctgtcagcggagagggtgaaggtgatgccacatacggaaagctcaccctgaaattcatctgcaccactggaaagctccctgtgccatggccaacactggtcactaccttcacctatggcgtgcagtgcttttccagatacccagaccatatgaagcagcatgactttttcaagagcgccatgcccgagggctatgtgcaggagagaaccatctttttcaaagatgacgggaactacaagacccgcgctgaagtcaagttcgaaggtgacaccctggtgaatagaatcgagctgaagggcattgactttaaggaggat…	gcctctagactccctcagcggcgcgcc	GGCAAACTCACAACACCTGTGTTCCACCTTAAAGACGGAGGTGCGGTAGCCCTGGGTTTCAAGACCATACGCGACTCGATGTCGTATGTGGAACAGGACT	agatctcacgtg	aacaaataaagcatttttttcactgcattctagttgtggtttgtg	aatcgaattcccgcggccgcc…
Nanotag_078	acgtcactgccagctacttcaacacacgtcgctaattcgcttgagtaagcacaccaatcagagctcgtaaaggcaactctaacagcctggcaaagtttactttgaaccactatcagtccagcaaagctcctgcttctacggtaagctctacgggtgcaaactggtagtgagcttgggattcgttatcatatcagttgtgttttatcctgcagcagagataggacgtcgagtttgtttgtgaaacatcgcaaccgctatccttgttttaccctcgttaatcttgatagtcgagagtaacaactcctttggactattttttccattcattttctactttccatacttttactcgcggttggtactgtttgattttgatatagatgtcccgtttttcgtcga…	atgagcaagggcgaggaactgttcactggcgtggtcccaattctcgtggaactggatggcgatgtgaatgggcacaaattttctgtcagcggagagggtgaaggtgatgccacatacggaaagctcaccctgaaattcatctgcaccactggaaagctccctgtgccatggccaacactggtcactaccttcacctatggcgtgcagtgcttttccagatacccagaccatatgaagcagcatgactttttcaagagcgccatgcccgagggctatgtgcaggagagaaccatctttttcaaagatgacgggaactacaagacccgcgctgaagtcaagttcgaaggtgacaccctggtgaatagaatcgagctgaagggcattgactttaaggaggat…	gcctctagactccctcagcggcgcgcc	CAAGACAGCAGATCACTCTGCAACTGGTCCATCGCCGCATGAGTTCTGGAATGCACAAGTAGCTGAGCCACGGCTCGATCCTTGGCACGATT	agatctcacgtg	aacaaataaagcatttttttcactgcattctagttgtggtttgtg	aatcgaattcccgcggccgcc…
Nanotag_079	acgtcactgccagctacttcaacacacgtcgctaattcgcttgagtaagcacaccaatcagagctcgtaaaggcaactctaacagcctggcaaagtttactttgaaccactatcagtccagcaaagctcctgcttctacggtaagctctacgggtgcaaactggtagtgagcttgggattcgttatcatatcagttgtgttttatcctgcagcagagataggacgtcgagtttgtttgtgaaacatcgcaaccgctatccttgttttaccctcgttaatcttgatagtcgagagtaacaactcctttggactattttttccattcattttctactttccatacttttactcgcggttggtactgtttgattttgatatagatgtcccgtttttcgtcga…	atgagcaagggcgaggaactgttcactggcgtggtcccaattctcgtggaactggatggcgatgtgaatgggcacaaattttctgtcagcggagagggtgaaggtgatgccacatacggaaagctcaccctgaaattcatctgcaccactggaaagctccctgtgccatggccaacactggtcactaccttcacctatggcgtgcagtgcttttccagatacccagaccatatgaagcagcatgactttttcaagagcgccatgcccgagggctatgtgcaggagagaaccatctttttcaaagatgacgggaactacaagacccgcgctgaagtcaagttcgaaggtgacaccctggtgaatagaatcgagctgaagggcattgactttaaggaggat…	gcctctagactccctcagcggcgcgcc	CAGGTAGCGTAAACAGGCTGCCAACTAGGAGGCGAGGAGTGCGCCTAAGTACTGATGCACACCAGGCAAGCCTTTTGAGACGGCAGCTTACACGC	agatctcacgtg	aacaaataaagcatttttttcactgcattctagttgtggtttgtg	aatcgaattcccgcggccgcc…
Nanotag_080	acgtcactgccagctacttcaacacacgtcgctaattcgcttgagtaagcacaccaatcagagctcgtaaaggcaactctaacagcctggcaaagtttactttgaaccactatcagtccagcaaagctcctgcttctacggtaagctctacgggtgcaaactggtagtgagcttgggattcgttatcatatcagttgtgttttatcctgcagcagagataggacgtcgagtttgtttgtgaaacatcgcaaccgctatccttgttttaccctcgttaatcttgatagtcgagagtaacaactcctttggactattttttccattcattttctactttccatacttttactcgcggttggtactgtttgattttgatatagatgtcccgtttttcgtcga…	atgagcaagggcgaggaactgttcactggcgtggtcccaattctcgtggaactggatggcgatgtgaatgggcacaaattttctgtcagcggagagggtgaaggtgatgccacatacggaaagctcaccctgaaattcatctgcaccactggaaagctccctgtgccatggccaacactggtcactaccttcacctatggcgtgcagtgcttttccagatacccagaccatatgaagcagcatgactttttcaagagcgccatgcccgagggctatgtgcaggagagaaccatctttttcaaagatgacgggaactacaagacccgcgctgaagtcaagttcgaaggtgacaccctggtgaatagaatcgagctgaagggcattgactttaaggaggat…	gcctctagactccctcagcggcgcgcc	CGTGAGCATTACGGAGCCGACTACACTCAGGCAGGAGCCGCTTAAGGAGCTGCTCCTCTAACGAACGGCAAGATTGGCAGCGTAGATGCGCCT	agatctcacgtg	aacaaataaagcatttttttcactgcattctagttgtggtttgtg	aatcgaattcccgcggccgcc…
Nanotag_081	acgtcactgccagctacttcaacacacgtcgctaattcgcttgagtaagcacaccaatcagagctcgtaaaggcaactctaacagcctggcaaagtttactttgaaccactatcagtccagcaaagctcctgcttctacggtaagctctacgggtgcaaactggtagtgagcttgggattcgttatcatatcagttgtgttttatcctgcagcagagataggacgtcgagtttgtttgtgaaacatcgcaaccgctatccttgttttaccctcgttaatcttgatagtcgagagtaacaactcctttggactattttttccattcattttctactttccatacttttactcgcggttggtactgtttgattttgatatagatgtcccgtttttcgtcga…	atgagcaagggcgaggaactgttcactggcgtggtcccaattctcgtggaactggatggcgatgtgaatgggcacaaattttctgtcagcggagagggtgaaggtgatgccacatacggaaagctcaccctgaaattcatctgcaccactggaaagctccctgtgccatggccaacactggtcactaccttcacctatggcgtgcagtgcttttccagatacccagaccatatgaagcagcatgactttttcaagagcgccatgcccgagggctatgtgcaggagagaaccatctttttcaaagatgacgggaactacaagacccgcgctgaagtcaagttcgaaggtgacaccctggtgaatagaatcgagctgaagggcattgactttaaggaggat…	gcctctagactccctcagcggcgcgcc	GTCTCCCAGAAATGACGATGGATGCCGTGCATATTGCCGCACCCATCGACCCAGGTTAACGAGTCACCGCCCAATGCAAAGCGTTTATTTGCGGGTC	agatctcacgtg	aacaaataaagcatttttttcactgcattctagttgtggtttgtg	aatcgaattcccgcggccgcc…
Nanotag_084	acgtcactgccagctacttcaacacacgtcgctaattcgcttgagtaagcacaccaatcagagctcgtaaaggcaactctaacagcctggcaaagtttactttgaaccactatcagtccagcaaagctcctgcttctacggtaagctctacgggtgcaaactggtagtgagcttgggattcgttatcatatcagttgtgttttatcctgcagcagagataggacgtcgagtttgtttgtgaaacatcgcaaccgctatccttgttttaccctcgttaatcttgatagtcgagagtaacaactcctttggactattttttccattcattttctactttccatacttttactcgcggttggtactgtttgattttgatatagatgtcccgtttttcgtcga…	atgagcaagggcgaggaactgttcactggcgtggtcccaattctcgtggaactggatggcgatgtgaatgggcacaaattttctgtcagcggagagggtgaaggtgatgccacatacggaaagctcaccctgaaattcatctgcaccactggaaagctccctgtgccatggccaacactggtcactaccttcacctatggcgtgcagtgcttttccagatacccagaccatatgaagcagcatgactttttcaagagcgccatgcccgagggctatgtgcaggagagaaccatctttttcaaagatgacgggaactacaagacccgcgctgaagtcaagttcgaaggtgacaccctggtgaatagaatcgagctgaagggcattgactttaaggaggat…	gcctctagactccctcagcggcgcgcc	GTAACACTGGTTTTGAAGTGCGGTCGGCGTGTAATCCTTACGCGGATACTGACGTGGGTACGTCGCATGGCTGATCACAACCCGTCAGGTTAATGAG	agatctcacgtg	aacaaataaagcatttttttcactgcattctagttgtggtttgtg	aatcgaattcccgcggccgcc…
Nanotag_085	acgtcactgccagctacttcaacacacgtcgctaattcgcttgagtaagcacaccaatcagagctcgtaaaggcaactctaacagcctggcaaagtttactttgaaccactatcagtccagcaaagctcctgcttctacggtaagctctacgggtgcaaactggtagtgagcttgggattcgttatcatatcagttgtgttttatcctgcagcagagataggacgtcgagtttgtttgtgaaacatcgcaaccgctatccttgttttaccctcgttaatcttgatagtcgagagtaacaactcctttggactattttttccattcattttctactttccatacttttactcgcggttggtactgtttgattttgatatagatgtcccgtttttcgtcga…	atgagcaagggcgaggaactgttcactggcgtggtcccaattctcgtggaactggatggcgatgtgaatgggcacaaattttctgtcagcggagagggtgaaggtgatgccacatacggaaagctcaccctgaaattcatctgcaccactggaaagctccctgtgccatggccaacactggtcactaccttcacctatggcgtgcagtgcttttccagatacccagaccatatgaagcagcatgactttttcaagagcgccatgcccgagggctatgtgcaggagagaaccatctttttcaaagatgacgggaactacaagacccgcgctgaagtcaagttcgaaggtgacaccctggtgaatagaatcgagctgaagggcattgactttaaggaggat…	gcctctagactccctcagcggcgcgcc	ACCTAGCGGAATGTGGCTCCTATTAGCTGGTTCCCGTGCTCTTCGGCAGTCTCACGATTGATGGGCTACGTCGCGCCATTGTAGGTCTGTGA	agatctcacgtg	aacaaataaagcatttttttcactgcattctagttgtggtttgtg	aatcgaattcccgcggccgcc…
Nanotag_086	acgtcactgccagctacttcaacacacgtcgctaattcgcttgagtaagcacaccaatcagagctcgtaaaggcaactctaacagcctggcaaagtttactttgaaccactatcagtccagcaaagctcctgcttctacggtaagctctacgggtgcaaactggtagtgagcttgggattcgttatcatatcagttgtgttttatcctgcagcagagataggacgtcgagtttgtttgtgaaacatcgcaaccgctatccttgttttaccctcgttaatcttgatagtcgagagtaacaactcctttggactattttttccattcattttctactttccatacttttactcgcggttggtactgtttgattttgatatagatgtcccgtttttcgtcga…	atgagcaagggcgaggaactgttcactggcgtggtcccaattctcgtggaactggatggcgatgtgaatgggcacaaattttctgtcagcggagagggtgaaggtgatgccacatacggaaagctcaccctgaaattcatctgcaccactggaaagctccctgtgccatggccaacactggtcactaccttcacctatggcgtgcagtgcttttccagatacccagaccatatgaagcagcatgactttttcaagagcgccatgcccgagggctatgtgcaggagagaaccatctttttcaaagatgacgggaactacaagacccgcgctgaagtcaagttcgaaggtgacaccctggtgaatagaatcgagctgaagggcattgactttaaggaggat…	gcctctagactccctcagcggcgcgcc	ACGAGATCGCTAAAGCTGAGGGAGTTGCAAGTCCTTGATTGAGCCAGGCTGCCGATGTCTTAGTCGCCTGACTTTGTAGCGGAGAATGCAGGAACGT	agatctcacgtg	aacaaataaagcatttttttcactgcattctagttgtggtttgtg	aatcgaattcccgcggccgcc…
Nanotag_087	acgtcactgccagctacttcaacacacgtcgctaattcgcttgagtaagcacaccaatcagagctcgtaaaggcaactctaacagcctggcaaagtttactttgaaccactatcagtccagcaaagctcctgcttctacggtaagctctacgggtgcaaactggtagtgagcttgggattcgttatcatatcagttgtgttttatcctgcagcagagataggacgtcgagtttgtttgtgaaacatcgcaaccgctatccttgttttaccctcgttaatcttgatagtcgagagtaacaactcctttggactattttttccattcattttctactttccatacttttactcgcggttggtactgtttgattttgatatagatgtcccgtttttcgtcga…	atgagcaagggcgaggaactgttcactggcgtggtcccaattctcgtggaactggatggcgatgtgaatgggcacaaattttctgtcagcggagagggtgaaggtgatgccacatacggaaagctcaccctgaaattcatctgcaccactggaaagctccctgtgccatggccaacactggtcactaccttcacctatggcgtgcagtgcttttccagatacccagaccatatgaagcagcatgactttttcaagagcgccatgcccgagggctatgtgcaggagagaaccatctttttcaaagatgacgggaactacaagacccgcgctgaagtcaagttcgaaggtgacaccctggtgaatagaatcgagctgaagggcattgactttaaggaggat…	gcctctagactccctcagcggcgcgcc	TGAGAGCAGGAGCAATGTGGCAGTAAATGTACGCGCTCAGTCACCCTCTACTGATCCGGTAGACGGGTCGGACGCCACAGGATGCTAAGTCC	agatctcacgtg	aacaaataaagcatttttttcactgcattctagttgtggtttgtg	aatcgaattcccgcggccgcc…
Nanotag_088	acgtcactgccagctacttcaacacacgtcgctaattcgcttgagtaagcacaccaatcagagctcgtaaaggcaactctaacagcctggcaaagtttactttgaaccactatcagtccagcaaagctcctgcttctacggtaagctctacgggtgcaaactggtagtgagcttgggattcgttatcatatcagttgtgttttatcctgcagcagagataggacgtcgagtttgtttgtgaaacatcgcaaccgctatccttgttttaccctcgttaatcttgatagtcgagagtaacaactcctttggactattttttccattcattttctactttccatacttttactcgcggttggtactgtttgattttgatatagatgtcccgtttttcgtcga…	atgagcaagggcgaggaactgttcactggcgtggtcccaattctcgtggaactggatggcgatgtgaatgggcacaaattttctgtcagcggagagggtgaaggtgatgccacatacggaaagctcaccctgaaattcatctgcaccactggaaagctccctgtgccatggccaacactggtcactaccttcacctatggcgtgcagtgcttttccagatacccagaccatatgaagcagcatgactttttcaagagcgccatgcccgagggctatgtgcaggagagaaccatctttttcaaagatgacgggaactacaagacccgcgctgaagtcaagttcgaaggtgacaccctggtgaatagaatcgagctgaagggcattgactttaaggaggat…	gcctctagactccctcagcggcgcgcc	TTTTACAGGCCACGCAAGGAGCGAGAGACGAGTATAACCCAACCGGATCATCCCTAGGTTGAGAGGGCGCGTGCGATGAGCCCGACATCT	agatctcacgtg	aacaaataaagcatttttttcactgcattctagttgtggtttgtg	aatcgaattcccgcggccgcc…
Nanotag_089	acgtcactgccagctacttcaacacacgtcgctaattcgcttgagtaagcacaccaatcagagctcgtaaaggcaactctaacagcctggcaaagtttactttgaaccactatcagtccagcaaagctcctgcttctacggtaagctctacgggtgcaaactggtagtgagcttgggattcgttatcatatcagttgtgttttatcctgcagcagagataggacgtcgagtttgtttgtgaaacatcgcaaccgctatccttgttttaccctcgttaatcttgatagtcgagagtaacaactcctttggactattttttccattcattttctactttccatacttttactcgcggttggtactgtttgattttgatatagatgtcccgtttttcgtcga…	atgagcaagggcgaggaactgttcactggcgtggtcccaattctcgtggaactggatggcgatgtgaatgggcacaaattttctgtcagcggagagggtgaaggtgatgccacatacggaaagctcaccctgaaattcatctgcaccactggaaagctccctgtgccatggccaacactggtcactaccttcacctatggcgtgcagtgcttttccagatacccagaccatatgaagcagcatgactttttcaagagcgccatgcccgagggctatgtgcaggagagaaccatctttttcaaagatgacgggaactacaagacccgcgctgaagtcaagttcgaaggtgacaccctggtgaatagaatcgagctgaagggcattgactttaaggaggat…	gcctctagactccctcagcggcgcgcc	TCGCTAAGAGAACTCCGGTACGACGCGATGCGACTACAGCAGGGACCTTCAAGCGCTCTTCTCGGGAGAATCGCTAGTCGCGCTTGGATAACCTTCCG	agatctcacgtg	aacaaataaagcatttttttcactgcattctagttgtggtttgtg	aatcgaattcccgcggccgcc…
Nanotag_090	acgtcactgccagctacttcaacacacgtcgctaattcgcttgagtaagcacaccaatcagagctcgtaaaggcaactctaacagcctggcaaagtttactttgaaccactatcagtccagcaaagctcctgcttctacggtaagctctacgggtgcaaactggtagtgagcttgggattcgttatcatatcagttgtgttttatcctgcagcagagataggacgtcgagtttgtttgtgaaacatcgcaaccgctatccttgttttaccctcgttaatcttgatagtcgagagtaacaactcctttggactattttttccattcattttctactttccatacttttactcgcggttggtactgtttgattttgatatagatgtcccgtttttcgtcga…	atgagcaagggcgaggaactgttcactggcgtggtcccaattctcgtggaactggatggcgatgtgaatgggcacaaattttctgtcagcggagagggtgaaggtgatgccacatacggaaagctcaccctgaaattcatctgcaccactggaaagctccctgtgccatggccaacactggtcactaccttcacctatggcgtgcagtgcttttccagatacccagaccatatgaagcagcatgactttttcaagagcgccatgcccgagggctatgtgcaggagagaaccatctttttcaaagatgacgggaactacaagacccgcgctgaagtcaagttcgaaggtgacaccctggtgaatagaatcgagctgaagggcattgactttaaggaggat…	gcctctagactccctcagcggcgcgcc	GCGCGTAAGTAATCGCGCCAACGTCTCCCATGTCGAGACATAACCGCTACCCGGAGTATACAGGAACCTGGTCGCCAGTGACACACTGTGG	agatctcacgtg	aacaaataaagcatttttttcactgcattctagttgtggtttgtg	aatcgaattcccgcggccgcc…
Nanotag_091	acgtcactgccagctacttcaacacacgtcgctaattcgcttgagtaagcacaccaatcagagctcgtaaaggcaactctaacagcctggcaaagtttactttgaaccactatcagtccagcaaagctcctgcttctacggtaagctctacgggtgcaaactggtagtgagcttgggattcgttatcatatcagttgtgttttatcctgcagcagagataggacgtcgagtttgtttgtgaaacatcgcaaccgctatccttgttttaccctcgttaatcttgatagtcgagagtaacaactcctttggactattttttccattcattttctactttccatacttttactcgcggttggtactgtttgattttgatatagatgtcccgtttttcgtcga…	atgagcaagggcgaggaactgttcactggcgtggtcccaattctcgtggaactggatggcgatgtgaatgggcacaaattttctgtcagcggagagggtgaaggtgatgccacatacggaaagctcaccctgaaattcatctgcaccactggaaagctccctgtgccatggccaacactggtcactaccttcacctatggcgtgcagtgcttttccagatacccagaccatatgaagcagcatgactttttcaagagcgccatgcccgagggctatgtgcaggagagaaccatctttttcaaagatgacgggaactacaagacccgcgctgaagtcaagttcgaaggtgacaccctggtgaatagaatcgagctgaagggcattgactttaaggaggat…	gcctctagactccctcagcggcgcgcc	GGATCCTCATAAGACCAGTGGTGCCTAGGCAGGCTCTACGGTTCCAGTACTACCCAACCATACGCTGACGTTTGTGCCCGTTGTAACGCACCTG	agatctcacgtg	aacaaataaagcatttttttcactgcattctagttgtggtttgtg	aatcgaattcccgcggccgcc…
Nanotag_092	acgtcactgccagctacttcaacacacgtcgctaattcgcttgagtaagcacaccaatcagagctcgtaaaggcaactctaacagcctggcaaagtttactttgaaccactatcagtccagcaaagctcctgcttctacggtaagctctacgggtgcaaactggtagtgagcttgggattcgttatcatatcagttgtgttttatcctgcagcagagataggacgtcgagtttgtttgtgaaacatcgcaaccgctatccttgttttaccctcgttaatcttgatagtcgagagtaacaactcctttggactattttttccattcattttctactttccatacttttactcgcggttggtactgtttgattttgatatagatgtcccgtttttcgtcga…	atgagcaagggcgaggaactgttcactggcgtggtcccaattctcgtggaactggatggcgatgtgaatgggcacaaattttctgtcagcggagagggtgaaggtgatgccacatacggaaagctcaccctgaaattcatctgcaccactggaaagctccctgtgccatggccaacactggtcactaccttcacctatggcgtgcagtgcttttccagatacccagaccatatgaagcagcatgactttttcaagagcgccatgcccgagggctatgtgcaggagagaaccatctttttcaaagatgacgggaactacaagacccgcgctgaagtcaagttcgaaggtgacaccctggtgaatagaatcgagctgaagggcattgactttaaggaggat…	gcctctagactccctcagcggcgcgcc	TTGCTGTCTGTACCGGGTGGTACCACGGTCATTATCGGCAGCTGTTTACTTCACGCAAAGTACAGTCCGCTTTCCGGTACAAGCCAGTCTAATGGT	agatctcacgtg	aacaaataaagcatttttttcactgcattctagttgtggtttgtg	aatcgaattcccgcggccgcc…
Nanotag_093	acgtcactgccagctacttcaacacacgtcgctaattcgcttgagtaagcacaccaatcagagctcgtaaaggcaactctaacagcctggcaaagtttactttgaaccactatcagtccagcaaagctcctgcttctacggtaagctctacgggtgcaaactggtagtgagcttgggattcgttatcatatcagttgtgttttatcctgcagcagagataggacgtcgagtttgtttgtgaaacatcgcaaccgctatccttgttttaccctcgttaatcttgatagtcgagagtaacaactcctttggactattttttccattcattttctactttccatacttttactcgcggttggtactgtttgattttgatatagatgtcccgtttttcgtcga…	atgagcaagggcgaggaactgttcactggcgtggtcccaattctcgtggaactggatggcgatgtgaatgggcacaaattttctgtcagcggagagggtgaaggtgatgccacatacggaaagctcaccctgaaattcatctgcaccactggaaagctccctgtgccatggccaacactggtcactaccttcacctatggcgtgcagtgcttttccagatacccagaccatatgaagcagcatgactttttcaagagcgccatgcccgagggctatgtgcaggagagaaccatctttttcaaagatgacgggaactacaagacccgcgctgaagtcaagttcgaaggtgacaccctggtgaatagaatcgagctgaagggcattgactttaaggaggat…	gcctctagactccctcagcggcgcgcc	AAACATGCCGGTGCGATTTGCACCCACTGTTCGACTCCTCACACAACACCTATGTACAAGCCTGTTGTCGGCCAGTCGTGAGCCGACCCATA	agatctcacgtg	aacaaataaagcatttttttcactgcattctagttgtggtttgtg	aatcgaattcccgcggccgcc…
Nanotag_094	acgtcactgccagctacttcaacacacgtcgctaattcgcttgagtaagcacaccaatcagagctcgtaaaggcaactctaacagcctggcaaagtttactttgaaccactatcagtccagcaaagctcctgcttctacggtaagctctacgggtgcaaactggtagtgagcttgggattcgttatcatatcagttgtgttttatcctgcagcagagataggacgtcgagtttgtttgtgaaacatcgcaaccgctatccttgttttaccctcgttaatcttgatagtcgagagtaacaactcctttggactattttttccattcattttctactttccatacttttactcgcggttggtactgtttgattttgatatagatgtcccgtttttcgtcga…	atgagcaagggcgaggaactgttcactggcgtggtcccaattctcgtggaactggatggcgatgtgaatgggcacaaattttctgtcagcggagagggtgaaggtgatgccacatacggaaagctcaccctgaaattcatctgcaccactggaaagctccctgtgccatggccaacactggtcactaccttcacctatggcgtgcagtgcttttccagatacccagaccatatgaagcagcatgactttttcaagagcgccatgcccgagggctatgtgcaggagagaaccatctttttcaaagatgacgggaactacaagacccgcgctgaagtcaagttcgaaggtgacaccctggtgaatagaatcgagctgaagggcattgactttaaggaggat…	gcctctagactccctcagcggcgcgcc	GTGTATGCGGAATATGCTGACTGTGCCATTACTCGTCTGGCCCGCTAGATAATACCTGGTCTGTCGCCTCGTTCAGGTCCGAACTAAGCAAATCGTC	agatctcacgtg	aacaaataaagcatttttttcactgcattctagttgtggtttgtg	aatcgaattcccgcggccgcc…
Nanotag_095	acgtcactgccagctacttcaacacacgtcgctaattcgcttgagtaagcacaccaatcagagctcgtaaaggcaactctaacagcctggcaaagtttactttgaaccactatcagtccagcaaagctcctgcttctacggtaagctctacgggtgcaaactggtagtgagcttgggattcgttatcatatcagttgtgttttatcctgcagcagagataggacgtcgagtttgtttgtgaaacatcgcaaccgctatccttgttttaccctcgttaatcttgatagtcgagagtaacaactcctttggactattttttccattcattttctactttccatacttttactcgcggttggtactgtttgattttgatatagatgtcccgtttttcgtcga…	atgagcaagggcgaggaactgttcactggcgtggtcccaattctcgtggaactggatggcgatgtgaatgggcacaaattttctgtcagcggagagggtgaaggtgatgccacatacggaaagctcaccctgaaattcatctgcaccactggaaagctccctgtgccatggccaacactggtcactaccttcacctatggcgtgcagtgcttttccagatacccagaccatatgaagcagcatgactttttcaagagcgccatgcccgagggctatgtgcaggagagaaccatctttttcaaagatgacgggaactacaagacccgcgctgaagtcaagttcgaaggtgacaccctggtgaatagaatcgagctgaagggcattgactttaaggaggat…	gcctctagactccctcagcggcgcgcc	AGTATGGCACGCCAGTTCTCGGACGGTCGAAGAACCGGTAACACACACGGAAGAGGTAATTCGCAACCCGTGCGTAGGGCCTTATACACGCG	agatctcacgtg	aacaaataaagcatttttttcactgcattctagttgtggtttgtg	aatcgaattcccgcggccgcc…
Nanotag_096	acgtcactgccagctacttcaacacacgtcgctaattcgcttgagtaagcacaccaatcagagctcgtaaaggcaactctaacagcctggcaaagtttactttgaaccactatcagtccagcaaagctcctgcttctacggtaagctctacgggtgcaaactggtagtgagcttgggattcgttatcatatcagttgtgttttatcctgcagcagagataggacgtcgagtttgtttgtgaaacatcgcaaccgctatccttgttttaccctcgttaatcttgatagtcgagagtaacaactcctttggactattttttccattcattttctactttccatacttttactcgcggttggtactgtttgattttgatatagatgtcccgtttttcgtcga…	atgagcaagggcgaggaactgttcactggcgtggtcccaattctcgtggaactggatggcgatgtgaatgggcacaaattttctgtcagcggagagggtgaaggtgatgccacatacggaaagctcaccctgaaattcatctgcaccactggaaagctccctgtgccatggccaacactggtcactaccttcacctatggcgtgcagtgcttttccagatacccagaccatatgaagcagcatgactttttcaagagcgccatgcccgagggctatgtgcaggagagaaccatctttttcaaagatgacgggaactacaagacccgcgctgaagtcaagttcgaaggtgacaccctggtgaatagaatcgagctgaagggcattgactttaaggaggat…	gcctctagactccctcagcggcgcgcc	TCGACCTAACAACAACGACACAGCCTATCAGGCGCCCTTCTGATAGCCGCCCAGAATTACTGCCACAGGCCTTCGGAACGTACGGGCACGCAAA	agatctcacgtg	aacaaataaagcatttttttcactgcattctagttgtggtttgtg	aatcgaattcccgcggccgcc…
Nanotag_097	acgtcactgccagctacttcaacacacgtcgctaattcgcttgagtaagcacaccaatcagagctcgtaaaggcaactctaacagcctggcaaagtttactttgaaccactatcagtccagcaaagctcctgcttctacggtaagctctacgggtgcaaactggtagtgagcttgggattcgttatcatatcagttgtgttttatcctgcagcagagataggacgtcgagtttgtttgtgaaacatcgcaaccgctatccttgttttaccctcgttaatcttgatagtcgagagtaacaactcctttggactattttttccattcattttctactttccatacttttactcgcggttggtactgtttgattttgatatagatgtcccgtttttcgtcga…	atgagcaagggcgaggaactgttcactggcgtggtcccaattctcgtggaactggatggcgatgtgaatgggcacaaattttctgtcagcggagagggtgaaggtgatgccacatacggaaagctcaccctgaaattcatctgcaccactggaaagctccctgtgccatggccaacactggtcactaccttcacctatggcgtgcagtgcttttccagatacccagaccatatgaagcagcatgactttttcaagagcgccatgcccgagggctatgtgcaggagagaaccatctttttcaaagatgacgggaactacaagacccgcgctgaagtcaagttcgaaggtgacaccctggtgaatagaatcgagctgaagggcattgactttaaggaggat…	gcctctagactccctcagcggcgcgcc	GCCCTTGATCAAAAGGCGAGCCATTGATCACCGTCCGCCGTGCATAACAGCTGCACATCGACTCCTAGGGAGTCGTCGTCTCTTACCACAACTAGG	agatctcacgtg	aacaaataaagcatttttttcactgcattctagttgtggtttgtg	aatcgaattcccgcggccgcc…
Nanotag_098	acgtcactgccagctacttcaacacacgtcgctaattcgcttgagtaagcacaccaatcagagctcgtaaaggcaactctaacagcctggcaaagtttactttgaaccactatcagtccagcaaagctcctgcttctacggtaagctctacgggtgcaaactggtagtgagcttgggattcgttatcatatcagttgtgttttatcctgcagcagagataggacgtcgagtttgtttgtgaaacatcgcaaccgctatccttgttttaccctcgttaatcttgatagtcgagagtaacaactcctttggactattttttccattcattttctactttccatacttttactcgcggttggtactgtttgattttgatatagatgtcccgtttttcgtcga…	atgagcaagggcgaggaactgttcactggcgtggtcccaattctcgtggaactggatggcgatgtgaatgggcacaaattttctgtcagcggagagggtgaaggtgatgccacatacggaaagctcaccctgaaattcatctgcaccactggaaagctccctgtgccatggccaacactggtcactaccttcacctatggcgtgcagtgcttttccagatacccagaccatatgaagcagcatgactttttcaagagcgccatgcccgagggctatgtgcaggagagaaccatctttttcaaagatgacgggaactacaagacccgcgctgaagtcaagttcgaaggtgacaccctggtgaatagaatcgagctgaagggcattgactttaaggaggat…	gcctctagactccctcagcggcgcgcc	CCATTCCCGTATCAGGTTCTCGATCTCTCAGCGGCCGTCAACAGAGTTTAGCCCGTGAGCAAGCTATTCCGCCCTTGGTGTCAAACTCAACCCTC	agatctcacgtg	aacaaataaagcatttttttcactgcattctagttgtggtttgtg	aatcgaattcccgcggccgcc…
Nanotag_099	acgtcactgccagctacttcaacacacgtcgctaattcgcttgagtaagcacaccaatcagagctcgtaaaggcaactctaacagcctggcaaagtttactttgaaccactatcagtccagcaaagctcctgcttctacggtaagctctacgggtgcaaactggtagtgagcttgggattcgttatcatatcagttgtgttttatcctgcagcagagataggacgtcgagtttgtttgtgaaacatcgcaaccgctatccttgttttaccctcgttaatcttgatagtcgagagtaacaactcctttggactattttttccattcattttctactttccatacttttactcgcggttggtactgtttgattttgatatagatgtcccgtttttcgtcga…	atgagcaagggcgaggaactgttcactggcgtggtcccaattctcgtggaactggatggcgatgtgaatgggcacaaattttctgtcagcggagagggtgaaggtgatgccacatacggaaagctcaccctgaaattcatctgcaccactggaaagctccctgtgccatggccaacactggtcactaccttcacctatggcgtgcagtgcttttccagatacccagaccatatgaagcagcatgactttttcaagagcgccatgcccgagggctatgtgcaggagagaaccatctttttcaaagatgacgggaactacaagacccgcgctgaagtcaagttcgaaggtgacaccctggtgaatagaatcgagctgaagggcattgactttaaggaggat…	gcctctagactccctcagcggcgcgcc	AAACGCCCTCGTCGCAAGACTACCGGCAATAGCCTTCGGTGGACTCGACTACTCGCCTCTCGGCATACCTTACCGACCAACAGACAGTGCAGATC	agatctcacgtg	aacaaataaagcatttttttcactgcattctagttgtggtttgtg	aatcgaattcccgcggccgcc…
Nanotag_100	acgtcactgccagctacttcaacacacgtcgctaattcgcttgagtaagcacaccaatcagagctcgtaaaggcaactctaacagcctggcaaagtttactttgaaccactatcagtccagcaaagctcctgcttctacggtaagctctacgggtgcaaactggtagtgagcttgggattcgttatcatatcagttgtgttttatcctgcagcagagataggacgtcgagtttgtttgtgaaacatcgcaaccgctatccttgttttaccctcgttaatcttgatagtcgagagtaacaactcctttggactattttttccattcattttctactttccatacttttactcgcggttggtactgtttgattttgatatagatgtcccgtttttcgtcga…	atgagcaagggcgaggaactgttcactggcgtggtcccaattctcgtggaactggatggcgatgtgaatgggcacaaattttctgtcagcggagagggtgaaggtgatgccacatacggaaagctcaccctgaaattcatctgcaccactggaaagctccctgtgccatggccaacactggtcactaccttcacctatggcgtgcagtgcttttccagatacccagaccatatgaagcagcatgactttttcaagagcgccatgcccgagggctatgtgcaggagagaaccatctttttcaaagatgacgggaactacaagacccgcgctgaagtcaagttcgaaggtgacaccctggtgaatagaatcgagctgaagggcattgactttaaggaggat…	gcctctagactccctcagcggcgcgcc	AGGGGCTGATGGAAGTCACGAGATAGGACGGGCGCCATACCGACTGATTCGCAACCCGTTGTAGGTGCCTCCTTCATACGGACCCAGCGAGA	agatctcacgtg	aacaaataaagcatttttttcactgcattctagttgtggtttgtg	aatcgaattcccgcggccgcc…
Nanotag_101	acgtcactgccagctacttcaacacacgtcgctaattcgcttgagtaagcacaccaatcagagctcgtaaaggcaactctaacagcctggcaaagtttactttgaaccactatcagtccagcaaagctcctgcttctacggtaagctctacgggtgcaaactggtagtgagcttgggattcgttatcatatcagttgtgttttatcctgcagcagagataggacgtcgagtttgtttgtgaaacatcgcaaccgctatccttgttttaccctcgttaatcttgatagtcgagagtaacaactcctttggactattttttccattcattttctactttccatacttttactcgcggttggtactgtttgattttgatatagatgtcccgtttttcgtcga…	atgagcaagggcgaggaactgttcactggcgtggtcccaattctcgtggaactggatggcgatgtgaatgggcacaaattttctgtcagcggagagggtgaaggtgatgccacatacggaaagctcaccctgaaattcatctgcaccactggaaagctccctgtgccatggccaacactggtcactaccttcacctatggcgtgcagtgcttttccagatacccagaccatatgaagcagcatgactttttcaagagcgccatgcccgagggctatgtgcaggagagaaccatctttttcaaagatgacgggaactacaagacccgcgctgaagtcaagttcgaaggtgacaccctggtgaatagaatcgagctgaagggcattgactttaaggaggat…	gcctctagactccctcagcggcgcgcc	AATCCCTGTGGATGTACGCACGTATCCCAGCAATACTGCCTAAGTAGGGTCGCTTGCACGATTTGCTGGGCTAGTCGCCCATTCACCTGAAGGAC	agatctcacgtg	aacaaataaagcatttttttcactgcattctagttgtggtttgtg	aatcgaattcccgcggccgcc…
Nanotag_102	acgtcactgccagctacttcaacacacgtcgctaattcgcttgagtaagcacaccaatcagagctcgtaaaggcaactctaacagcctggcaaagtttactttgaaccactatcagtccagcaaagctcctgcttctacggtaagctctacgggtgcaaactggtagtgagcttgggattcgttatcatatcagttgtgttttatcctgcagcagagataggacgtcgagtttgtttgtgaaacatcgcaaccgctatccttgttttaccctcgttaatcttgatagtcgagagtaacaactcctttggactattttttccattcattttctactttccatacttttactcgcggttggtactgtttgattttgatatagatgtcccgtttttcgtcga…	atgagcaagggcgaggaactgttcactggcgtggtcccaattctcgtggaactggatggcgatgtgaatgggcacaaattttctgtcagcggagagggtgaaggtgatgccacatacggaaagctcaccctgaaattcatctgcaccactggaaagctccctgtgccatggccaacactggtcactaccttcacctatggcgtgcagtgcttttccagatacccagaccatatgaagcagcatgactttttcaagagcgccatgcccgagggctatgtgcaggagagaaccatctttttcaaagatgacgggaactacaagacccgcgctgaagtcaagttcgaaggtgacaccctggtgaatagaatcgagctgaagggcattgactttaaggaggat…	gcctctagactccctcagcggcgcgcc	GCTAAGGGAGGCGTACTTCGGCACATCCAGCATGCACGGAGGAGTGCACCAATGCATACGCCTCAAACAGCAGCGGTACAAATGGCTTTCAAC	agatctcacgtg	aacaaataaagcatttttttcactgcattctagttgtggtttgtg	aatcgaattcccgcggccgcc…
Nanotag_103	acgtcactgccagctacttcaacacacgtcgctaattcgcttgagtaagcacaccaatcagagctcgtaaaggcaactctaacagcctggcaaagtttactttgaaccactatcagtccagcaaagctcctgcttctacggtaagctctacgggtgcaaactggtagtgagcttgggattcgttatcatatcagttgtgttttatcctgcagcagagataggacgtcgagtttgtttgtgaaacatcgcaaccgctatccttgttttaccctcgttaatcttgatagtcgagagtaacaactcctttggactattttttccattcattttctactttccatacttttactcgcggttggtactgtttgattttgatatagatgtcccgtttttcgtcga…	atgagcaagggcgaggaactgttcactggcgtggtcccaattctcgtggaactggatggcgatgtgaatgggcacaaattttctgtcagcggagagggtgaaggtgatgccacatacggaaagctcaccctgaaattcatctgcaccactggaaagctccctgtgccatggccaacactggtcactaccttcacctatggcgtgcagtgcttttccagatacccagaccatatgaagcagcatgactttttcaagagcgccatgcccgagggctatgtgcaggagagaaccatctttttcaaagatgacgggaactacaagacccgcgctgaagtcaagttcgaaggtgacaccctggtgaatagaatcgagctgaagggcattgactttaaggaggat…	gcctctagactccctcagcggcgcgcc	TGGTGCATGTTATCGGGTTGATCGACCGGATCGATAAGCCGGATACTCATAGCCGGCACGTAAAGCAGCGTTCAGCAGCTAAGGGATCGGCTCTTC	agatctcacgtg	aacaaataaagcatttttttcactgcattctagttgtggtttgtg	aatcgaattcccgcggccgcc…
Nanotag_104	acgtcactgccagctacttcaacacacgtcgctaattcgcttgagtaagcacaccaatcagagctcgtaaaggcaactctaacagcctggcaaagtttactttgaaccactatcagtccagcaaagctcctgcttctacggtaagctctacgggtgcaaactggtagtgagcttgggattcgttatcatatcagttgtgttttatcctgcagcagagataggacgtcgagtttgtttgtgaaacatcgcaaccgctatccttgttttaccctcgttaatcttgatagtcgagagtaacaactcctttggactattttttccattcattttctactttccatacttttactcgcggttggtactgtttgattttgatatagatgtcccgtttttcgtcga…	atgagcaagggcgaggaactgttcactggcgtggtcccaattctcgtggaactggatggcgatgtgaatgggcacaaattttctgtcagcggagagggtgaaggtgatgccacatacggaaagctcaccctgaaattcatctgcaccactggaaagctccctgtgccatggccaacactggtcactaccttcacctatggcgtgcagtgcttttccagatacccagaccatatgaagcagcatgactttttcaagagcgccatgcccgagggctatgtgcaggagagaaccatctttttcaaagatgacgggaactacaagacccgcgctgaagtcaagttcgaaggtgacaccctggtgaatagaatcgagctgaagggcattgactttaaggaggat…	gcctctagactccctcagcggcgcgcc	ATCGCAGGCAGTATCTACGCACGATTACCTGAAACTCGGCTCGGGAATGACACGTAGACCTTTCAAGACGGGTCGTGGCAGACTGTCGCTCAAT	agatctcacgtg	aacaaataaagcatttttttcactgcattctagttgtggtttgtg	aatcgaattcccgcggccgcc…
Nanotag_105	acgtcactgccagctacttcaacacacgtcgctaattcgcttgagtaagcacaccaatcagagctcgtaaaggcaactctaacagcctggcaaagtttactttgaaccactatcagtccagcaaagctcctgcttctacggtaagctctacgggtgcaaactggtagtgagcttgggattcgttatcatatcagttgtgttttatcctgcagcagagataggacgtcgagtttgtttgtgaaacatcgcaaccgctatccttgttttaccctcgttaatcttgatagtcgagagtaacaactcctttggactattttttccattcattttctactttccatacttttactcgcggttggtactgtttgattttgatatagatgtcccgtttttcgtcga…	atgagcaagggcgaggaactgttcactggcgtggtcccaattctcgtggaactggatggcgatgtgaatgggcacaaattttctgtcagcggagagggtgaaggtgatgccacatacggaaagctcaccctgaaattcatctgcaccactggaaagctccctgtgccatggccaacactggtcactaccttcacctatggcgtgcagtgcttttccagatacccagaccatatgaagcagcatgactttttcaagagcgccatgcccgagggctatgtgcaggagagaaccatctttttcaaagatgacgggaactacaagacccgcgctgaagtcaagttcgaaggtgacaccctggtgaatagaatcgagctgaagggcattgactttaaggaggat…	gcctctagactccctcagcggcgcgcc	TGAGTACACCTTAGTCCGGTCGACGAGGGAGTGTATACCGGATCGACGAAAGTAATCCGAAGAGCGTGGCTCTGTTGCACCGTCCATAGGAAA	agatctcacgtg	aacaaataaagcatttttttcactgcattctagttgtggtttgtg	aatcgaattcccgcggccgcc…
Nanotag_106	acgtcactgccagctacttcaacacacgtcgctaattcgcttgagtaagcacaccaatcagagctcgtaaaggcaactctaacagcctggcaaagtttactttgaaccactatcagtccagcaaagctcctgcttctacggtaagctctacgggtgcaaactggtagtgagcttgggattcgttatcatatcagttgtgttttatcctgcagcagagataggacgtcgagtttgtttgtgaaacatcgcaaccgctatccttgttttaccctcgttaatcttgatagtcgagagtaacaactcctttggactattttttccattcattttctactttccatacttttactcgcggttggtactgtttgattttgatatagatgtcccgtttttcgtcga…	atgagcaagggcgaggaactgttcactggcgtggtcccaattctcgtggaactggatggcgatgtgaatgggcacaaattttctgtcagcggagagggtgaaggtgatgccacatacggaaagctcaccctgaaattcatctgcaccactggaaagctccctgtgccatggccaacactggtcactaccttcacctatggcgtgcagtgcttttccagatacccagaccatatgaagcagcatgactttttcaagagcgccatgcccgagggctatgtgcaggagagaaccatctttttcaaagatgacgggaactacaagacccgcgctgaagtcaagttcgaaggtgacaccctggtgaatagaatcgagctgaagggcattgactttaaggaggat…	gcctctagactccctcagcggcgcgcc	GCTGCATCTCAGACTTACGCCGATACGTTTCTCAGTCGGCCGCTCTTAGGCTAGTTAGGTAGAACGCCGAAGCTCCCAAAGCTTACACCGTTGAGTA	agatctcacgtg	aacaaataaagcatttttttcactgcattctagttgtggtttgtg	aatcgaattcccgcggccgcc…
Nanotag_107	acgtcactgccagctacttcaacacacgtcgctaattcgcttgagtaagcacaccaatcagagctcgtaaaggcaactctaacagcctggcaaagtttactttgaaccactatcagtccagcaaagctcctgcttctacggtaagctctacgggtgcaaactggtagtgagcttgggattcgttatcatatcagttgtgttttatcctgcagcagagataggacgtcgagtttgtttgtgaaacatcgcaaccgctatccttgttttaccctcgttaatcttgatagtcgagagtaacaactcctttggactattttttccattcattttctactttccatacttttactcgcggttggtactgtttgattttgatatagatgtcccgtttttcgtcga…	atgagcaagggcgaggaactgttcactggcgtggtcccaattctcgtggaactggatggcgatgtgaatgggcacaaattttctgtcagcggagagggtgaaggtgatgccacatacggaaagctcaccctgaaattcatctgcaccactggaaagctccctgtgccatggccaacactggtcactaccttcacctatggcgtgcagtgcttttccagatacccagaccatatgaagcagcatgactttttcaagagcgccatgcccgagggctatgtgcaggagagaaccatctttttcaaagatgacgggaactacaagacccgcgctgaagtcaagttcgaaggtgacaccctggtgaatagaatcgagctgaagggcattgactttaaggaggat…	gcctctagactccctcagcggcgcgcc	GGGTTCAGGAGAGTAGGCACAGCCGTAGCATTGTCTGTCCTTGTGTCTAGCGACGATGATGCGCTCGAGTAATGCACCCGAGTCAGAATCAG	agatctcacgtg	aacaaataaagcatttttttcactgcattctagttgtggtttgtg	aatcgaattcccgcggccgcc…
Nanotag_108	acgtcactgccagctacttcaacacacgtcgctaattcgcttgagtaagcacaccaatcagagctcgtaaaggcaactctaacagcctggcaaagtttactttgaaccactatcagtccagcaaagctcctgcttctacggtaagctctacgggtgcaaactggtagtgagcttgggattcgttatcatatcagttgtgttttatcctgcagcagagataggacgtcgagtttgtttgtgaaacatcgcaaccgctatccttgttttaccctcgttaatcttgatagtcgagagtaacaactcctttggactattttttccattcattttctactttccatacttttactcgcggttggtactgtttgattttgatatagatgtcccgtttttcgtcga…	atgagcaagggcgaggaactgttcactggcgtggtcccaattctcgtggaactggatggcgatgtgaatgggcacaaattttctgtcagcggagagggtgaaggtgatgccacatacggaaagctcaccctgaaattcatctgcaccactggaaagctccctgtgccatggccaacactggtcactaccttcacctatggcgtgcagtgcttttccagatacccagaccatatgaagcagcatgactttttcaagagcgccatgcccgagggctatgtgcaggagagaaccatctttttcaaagatgacgggaactacaagacccgcgctgaagtcaagttcgaaggtgacaccctggtgaatagaatcgagctgaagggcattgactttaaggaggat…	gcctctagactccctcagcggcgcgcc	CCTTAAGAGTGATGATCAGTGCCTCTTCCTGTGATCCTGACCTCAGACCCCGCGTAATCCATCTTGCTCACGCAGTTCGCACAGCGCGCCATTAC	agatctcacgtg	aacaaataaagcatttttttcactgcattctagttgtggtttgtg	aatcgaattcccgcggccgcc…
Nanotag_109	acgtcactgccagctacttcaacacacgtcgctaattcgcttgagtaagcacaccaatcagagctcgtaaaggcaactctaacagcctggcaaagtttactttgaaccactatcagtccagcaaagctcctgcttctacggtaagctctacgggtgcaaactggtagtgagcttgggattcgttatcatatcagttgtgttttatcctgcagcagagataggacgtcgagtttgtttgtgaaacatcgcaaccgctatccttgttttaccctcgttaatcttgatagtcgagagtaacaactcctttggactattttttccattcattttctactttccatacttttactcgcggttggtactgtttgattttgatatagatgtcccgtttttcgtcga…	atgagcaagggcgaggaactgttcactggcgtggtcccaattctcgtggaactggatggcgatgtgaatgggcacaaattttctgtcagcggagagggtgaaggtgatgccacatacggaaagctcaccctgaaattcatctgcaccactggaaagctccctgtgccatggccaacactggtcactaccttcacctatggcgtgcagtgcttttccagatacccagaccatatgaagcagcatgactttttcaagagcgccatgcccgagggctatgtgcaggagagaaccatctttttcaaagatgacgggaactacaagacccgcgctgaagtcaagttcgaaggtgacaccctggtgaatagaatcgagctgaagggcattgactttaaggaggat…	gcctctagactccctcagcggcgcgcc	ATCGGAGCATATCGTGCTTGTCGATTAGGAGCCTGTCTGCTTGAACCGTTTGGGTGGGCGATACTTCAGTCGCATGCCGTTTGACAAGAGACACTT	agatctcacgtg	aacaaataaagcatttttttcactgcattctagttgtggtttgtg	aatcgaattcccgcggccgcc…
Nanotag_110	acgtcactgccagctacttcaacacacgtcgctaattcgcttgagtaagcacaccaatcagagctcgtaaaggcaactctaacagcctggcaaagtttactttgaaccactatcagtccagcaaagctcctgcttctacggtaagctctacgggtgcaaactggtagtgagcttgggattcgttatcatatcagttgtgttttatcctgcagcagagataggacgtcgagtttgtttgtgaaacatcgcaaccgctatccttgttttaccctcgttaatcttgatagtcgagagtaacaactcctttggactattttttccattcattttctactttccatacttttactcgcggttggtactgtttgattttgatatagatgtcccgtttttcgtcga…	atgagcaagggcgaggaactgttcactggcgtggtcccaattctcgtggaactggatggcgatgtgaatgggcacaaattttctgtcagcggagagggtgaaggtgatgccacatacggaaagctcaccctgaaattcatctgcaccactggaaagctccctgtgccatggccaacactggtcactaccttcacctatggcgtgcagtgcttttccagatacccagaccatatgaagcagcatgactttttcaagagcgccatgcccgagggctatgtgcaggagagaaccatctttttcaaagatgacgggaactacaagacccgcgctgaagtcaagttcgaaggtgacaccctggtgaatagaatcgagctgaagggcattgactttaaggaggat…	gcctctagactccctcagcggcgcgcc	GAACGGCATCCTTATACCGGACCCAGTCGCTGCAAGTGGTGGGTCTATGGCTCCTACAACCTGTAATCGCCGCGTGGTCCTGTCCATCCTGTATGAG	agatctcacgtg	aacaaataaagcatttttttcactgcattctagttgtggtttgtg	aatcgaattcccgcggccgcc…
Nanotag_111	acgtcactgccagctacttcaacacacgtcgctaattcgcttgagtaagcacaccaatcagagctcgtaaaggcaactctaacagcctggcaaagtttactttgaaccactatcagtccagcaaagctcctgcttctacggtaagctctacgggtgcaaactggtagtgagcttgggattcgttatcatatcagttgtgttttatcctgcagcagagataggacgtcgagtttgtttgtgaaacatcgcaaccgctatccttgttttaccctcgttaatcttgatagtcgagagtaacaactcctttggactattttttccattcattttctactttccatacttttactcgcggttggtactgtttgattttgatatagatgtcccgtttttcgtcga…	atgagcaagggcgaggaactgttcactggcgtggtcccaattctcgtggaactggatggcgatgtgaatgggcacaaattttctgtcagcggagagggtgaaggtgatgccacatacggaaagctcaccctgaaattcatctgcaccactggaaagctccctgtgccatggccaacactggtcactaccttcacctatggcgtgcagtgcttttccagatacccagaccatatgaagcagcatgactttttcaagagcgccatgcccgagggctatgtgcaggagagaaccatctttttcaaagatgacgggaactacaagacccgcgctgaagtcaagttcgaaggtgacaccctggtgaatagaatcgagctgaagggcattgactttaaggaggat…	gcctctagactccctcagcggcgcgcc	AAACGATGGCGCGGATTACGGCTAGCGACTGACAGCCCGCTACTATCGTGAGACTGCGCGATGCTGATGTCAGCCCGCAAGCATATCGTTACAC	agatctcacgtg	aacaaataaagcatttttttcactgcattctagttgtggtttgtg	aatcgaattcccgcggccgcc…
Nanotag_112	acgtcactgccagctacttcaacacacgtcgctaattcgcttgagtaagcacaccaatcagagctcgtaaaggcaactctaacagcctggcaaagtttactttgaaccactatcagtccagcaaagctcctgcttctacggtaagctctacgggtgcaaactggtagtgagcttgggattcgttatcatatcagttgtgttttatcctgcagcagagataggacgtcgagtttgtttgtgaaacatcgcaaccgctatccttgttttaccctcgttaatcttgatagtcgagagtaacaactcctttggactattttttccattcattttctactttccatacttttactcgcggttggtactgtttgattttgatatagatgtcccgtttttcgtcga…	atgagcaagggcgaggaactgttcactggcgtggtcccaattctcgtggaactggatggcgatgtgaatgggcacaaattttctgtcagcggagagggtgaaggtgatgccacatacggaaagctcaccctgaaattcatctgcaccactggaaagctccctgtgccatggccaacactggtcactaccttcacctatggcgtgcagtgcttttccagatacccagaccatatgaagcagcatgactttttcaagagcgccatgcccgagggctatgtgcaggagagaaccatctttttcaaagatgacgggaactacaagacccgcgctgaagtcaagttcgaaggtgacaccctggtgaatagaatcgagctgaagggcattgactttaaggaggat…	gcctctagactccctcagcggcgcgcc	ATCGGTCACCTATGCGGCGAGCCGCATCCCTTAGCAGGCATCTTTATCGTCCCGCTTGAAAGCACCTGGTCCAAGGGCGAAACCTCCTAAGC	agatctcacgtg	aacaaataaagcatttttttcactgcattctagttgtggtttgtg	aatcgaattcccgcggccgcc…
Nanotag_113	acgtcactgccagctacttcaacacacgtcgctaattcgcttgagtaagcacaccaatcagagctcgtaaaggcaactctaacagcctggcaaagtttactttgaaccactatcagtccagcaaagctcctgcttctacggtaagctctacgggtgcaaactggtagtgagcttgggattcgttatcatatcagttgtgttttatcctgcagcagagataggacgtcgagtttgtttgtgaaacatcgcaaccgctatccttgttttaccctcgttaatcttgatagtcgagagtaacaactcctttggactattttttccattcattttctactttccatacttttactcgcggttggtactgtttgattttgatatagatgtcccgtttttcgtcga…	atgagcaagggcgaggaactgttcactggcgtggtcccaattctcgtggaactggatggcgatgtgaatgggcacaaattttctgtcagcggagagggtgaaggtgatgccacatacggaaagctcaccctgaaattcatctgcaccactggaaagctccctgtgccatggccaacactggtcactaccttcacctatggcgtgcagtgcttttccagatacccagaccatatgaagcagcatgactttttcaagagcgccatgcccgagggctatgtgcaggagagaaccatctttttcaaagatgacgggaactacaagacccgcgctgaagtcaagttcgaaggtgacaccctggtgaatagaatcgagctgaagggcattgactttaaggaggat…	gcctctagactccctcagcggcgcgcc	GTGAAGGCATAGCGAGGCGTAAGCACCCGAGAGACTACCGTCAGGAATATTTGCTCTCTGGAGCACGAGCGCGGCATCACAGCGAATTACCA	agatctcacgtg	aacaaataaagcatttttttcactgcattctagttgtggtttgtg	aatcgaattcccgcggccgcc…
Nanotag_114	acgtcactgccagctacttcaacacacgtcgctaattcgcttgagtaagcacaccaatcagagctcgtaaaggcaactctaacagcctggcaaagtttactttgaaccactatcagtccagcaaagctcctgcttctacggtaagctctacgggtgcaaactggtagtgagcttgggattcgttatcatatcagttgtgttttatcctgcagcagagataggacgtcgagtttgtttgtgaaacatcgcaaccgctatccttgttttaccctcgttaatcttgatagtcgagagtaacaactcctttggactattttttccattcattttctactttccatacttttactcgcggttggtactgtttgattttgatatagatgtcccgtttttcgtcga…	atgagcaagggcgaggaactgttcactggcgtggtcccaattctcgtggaactggatggcgatgtgaatgggcacaaattttctgtcagcggagagggtgaaggtgatgccacatacggaaagctcaccctgaaattcatctgcaccactggaaagctccctgtgccatggccaacactggtcactaccttcacctatggcgtgcagtgcttttccagatacccagaccatatgaagcagcatgactttttcaagagcgccatgcccgagggctatgtgcaggagagaaccatctttttcaaagatgacgggaactacaagacccgcgctgaagtcaagttcgaaggtgacaccctggtgaatagaatcgagctgaagggcattgactttaaggaggat…	gcctctagactccctcagcggcgcgcc	TATCGCGTTCATAGGGGCCTGATATCTGGAGTCCGGCCCTCGCCTAGATGAGGCGTCTAAAGGAATGGGCAGCCACCAGATTACGAGCGCAT	agatctcacgtg	aacaaataaagcatttttttcactgcattctagttgtggtttgtg	aatcgaattcccgcggccgcc…
Nanotag_115	acgtcactgccagctacttcaacacacgtcgctaattcgcttgagtaagcacaccaatcagagctcgtaaaggcaactctaacagcctggcaaagtttactttgaaccactatcagtccagcaaagctcctgcttctacggtaagctctacgggtgcaaactggtagtgagcttgggattcgttatcatatcagttgtgttttatcctgcagcagagataggacgtcgagtttgtttgtgaaacatcgcaaccgctatccttgttttaccctcgttaatcttgatagtcgagagtaacaactcctttggactattttttccattcattttctactttccatacttttactcgcggttggtactgtttgattttgatatagatgtcccgtttttcgtcga…	atgagcaagggcgaggaactgttcactggcgtggtcccaattctcgtggaactggatggcgatgtgaatgggcacaaattttctgtcagcggagagggtgaaggtgatgccacatacggaaagctcaccctgaaattcatctgcaccactggaaagctccctgtgccatggccaacactggtcactaccttcacctatggcgtgcagtgcttttccagatacccagaccatatgaagcagcatgactttttcaagagcgccatgcccgagggctatgtgcaggagagaaccatctttttcaaagatgacgggaactacaagacccgcgctgaagtcaagttcgaaggtgacaccctggtgaatagaatcgagctgaagggcattgactttaaggaggat…	gcctctagactccctcagcggcgcgcc	CAGGGGATACGAAAAGGCGTTACTCGATGGGAATACGATGCCTGGTGGACGCTTAAAGAAGGCCGATAGGGCATATTTCGCCTGGCATCCCC	agatctcacgtg	aacaaataaagcatttttttcactgcattctagttgtggtttgtg	aatcgaattcccgcggccgcc…
Nanotag_116	acgtcactgccagctacttcaacacacgtcgctaattcgcttgagtaagcacaccaatcagagctcgtaaaggcaactctaacagcctggcaaagtttactttgaaccactatcagtccagcaaagctcctgcttctacggtaagctctacgggtgcaaactggtagtgagcttgggattcgttatcatatcagttgtgttttatcctgcagcagagataggacgtcgagtttgtttgtgaaacatcgcaaccgctatccttgttttaccctcgttaatcttgatagtcgagagtaacaactcctttggactattttttccattcattttctactttccatacttttactcgcggttggtactgtttgattttgatatagatgtcccgtttttcgtcga…	atgagcaagggcgaggaactgttcactggcgtggtcccaattctcgtggaactggatggcgatgtgaatgggcacaaattttctgtcagcggagagggtgaaggtgatgccacatacggaaagctcaccctgaaattcatctgcaccactggaaagctccctgtgccatggccaacactggtcactaccttcacctatggcgtgcagtgcttttccagatacccagaccatatgaagcagcatgactttttcaagagcgccatgcccgagggctatgtgcaggagagaaccatctttttcaaagatgacgggaactacaagacccgcgctgaagtcaagttcgaaggtgacaccctggtgaatagaatcgagctgaagggcattgactttaaggaggat…	gcctctagactccctcagcggcgcgcc	GATGCGGGATAAGGAGCACGTGCTTCGGATCCTGACGGAGCGATCTGCTCCCTCCTATCCCGACGAGTCCAGGCCCTTTGCGCAACAAACGA	agatctcacgtg	aacaaataaagcatttttttcactgcattctagttgtggtttgtg	aatcgaattcccgcggccgcc…
Nanotag_117	acgtcactgccagctacttcaacacacgtcgctaattcgcttgagtaagcacaccaatcagagctcgtaaaggcaactctaacagcctggcaaagtttactttgaaccactatcagtccagcaaagctcctgcttctacggtaagctctacgggtgcaaactggtagtgagcttgggattcgttatcatatcagttgtgttttatcctgcagcagagataggacgtcgagtttgtttgtgaaacatcgcaaccgctatccttgttttaccctcgttaatcttgatagtcgagagtaacaactcctttggactattttttccattcattttctactttccatacttttactcgcggttggtactgtttgattttgatatagatgtcccgtttttcgtcga…	atgagcaagggcgaggaactgttcactggcgtggtcccaattctcgtggaactggatggcgatgtgaatgggcacaaattttctgtcagcggagagggtgaaggtgatgccacatacggaaagctcaccctgaaattcatctgcaccactggaaagctccctgtgccatggccaacactggtcactaccttcacctatggcgtgcagtgcttttccagatacccagaccatatgaagcagcatgactttttcaagagcgccatgcccgagggctatgtgcaggagagaaccatctttttcaaagatgacgggaactacaagacccgcgctgaagtcaagttcgaaggtgacaccctggtgaatagaatcgagctgaagggcattgactttaaggaggat…	gcctctagactccctcagcggcgcgcc	ACGGACGGATGTGCGGTAGAATCATGCTTGACGAGTGAGGATGGACCGACCCAAACGACAGAGGGTTAGCACCGCTACCTCCTAAGCGCTTT	agatctcacgtg	aacaaataaagcatttttttcactgcattctagttgtggtttgtg	aatcgaattcccgcggccgcc…
Nanotag_118	acgtcactgccagctacttcaacacacgtcgctaattcgcttgagtaagcacaccaatcagagctcgtaaaggcaactctaacagcctggcaaagtttactttgaaccactatcagtccagcaaagctcctgcttctacggtaagctctacgggtgcaaactggtagtgagcttgggattcgttatcatatcagttgtgttttatcctgcagcagagataggacgtcgagtttgtttgtgaaacatcgcaaccgctatccttgttttaccctcgttaatcttgatagtcgagagtaacaactcctttggactattttttccattcattttctactttccatacttttactcgcggttggtactgtttgattttgatatagatgtcccgtttttcgtcga…	atgagcaagggcgaggaactgttcactggcgtggtcccaattctcgtggaactggatggcgatgtgaatgggcacaaattttctgtcagcggagagggtgaaggtgatgccacatacggaaagctcaccctgaaattcatctgcaccactggaaagctccctgtgccatggccaacactggtcactaccttcacctatggcgtgcagtgcttttccagatacccagaccatatgaagcagcatgactttttcaagagcgccatgcccgagggctatgtgcaggagagaaccatctttttcaaagatgacgggaactacaagacccgcgctgaagtcaagttcgaaggtgacaccctggtgaatagaatcgagctgaagggcattgactttaaggaggat…	gcctctagactccctcagcggcgcgcc	CGCGTGACGAAAGGTTAGAGGAGCAAAGCACCACACGCTATCCAAATTTCTGGGCCCTCAGGTGTACGACGACCAGGCTTACGAATACACGC	agatctcacgtg	aacaaataaagcatttttttcactgcattctagttgtggtttgtg	aatcgaattcccgcggccgcc…
Nanotag_119	acgtcactgccagctacttcaacacacgtcgctaattcgcttgagtaagcacaccaatcagagctcgtaaaggcaactctaacagcctggcaaagtttactttgaaccactatcagtccagcaaagctcctgcttctacggtaagctctacgggtgcaaactggtagtgagcttgggattcgttatcatatcagttgtgttttatcctgcagcagagataggacgtcgagtttgtttgtgaaacatcgcaaccgctatccttgttttaccctcgttaatcttgatagtcgagagtaacaactcctttggactattttttccattcattttctactttccatacttttactcgcggttggtactgtttgattttgatatagatgtcccgtttttcgtcga…	atgagcaagggcgaggaactgttcactggcgtggtcccaattctcgtggaactggatggcgatgtgaatgggcacaaattttctgtcagcggagagggtgaaggtgatgccacatacggaaagctcaccctgaaattcatctgcaccactggaaagctccctgtgccatggccaacactggtcactaccttcacctatggcgtgcagtgcttttccagatacccagaccatatgaagcagcatgactttttcaagagcgccatgcccgagggctatgtgcaggagagaaccatctttttcaaagatgacgggaactacaagacccgcgctgaagtcaagttcgaaggtgacaccctggtgaatagaatcgagctgaagggcattgactttaaggaggat…	gcctctagactccctcagcggcgcgcc	GGCGGTGATCAATGCGGAGAACGTGCTCGTCAATCCGTGAGGGACGGGAGCTATAAGGAGCGCGTGACTTCCCATATAACGACGGTCCGCAA	agatctcacgtg	aacaaataaagcatttttttcactgcattctagttgtggtttgtg	aatcgaattcccgcggccgcc…
Nanotag_120	acgtcactgccagctacttcaacacacgtcgctaattcgcttgagtaagcacaccaatcagagctcgtaaaggcaactctaacagcctggcaaagtttactttgaaccactatcagtccagcaaagctcctgcttctacggtaagctctacgggtgcaaactggtagtgagcttgggattcgttatcatatcagttgtgttttatcctgcagcagagataggacgtcgagtttgtttgtgaaacatcgcaaccgctatccttgttttaccctcgttaatcttgatagtcgagagtaacaactcctttggactattttttccattcattttctactttccatacttttactcgcggttggtactgtttgattttgatatagatgtcccgtttttcgtcga…	atgagcaagggcgaggaactgttcactggcgtggtcccaattctcgtggaactggatggcgatgtgaatgggcacaaattttctgtcagcggagagggtgaaggtgatgccacatacggaaagctcaccctgaaattcatctgcaccactggaaagctccctgtgccatggccaacactggtcactaccttcacctatggcgtgcagtgcttttccagatacccagaccatatgaagcagcatgactttttcaagagcgccatgcccgagggctatgtgcaggagagaaccatctttttcaaagatgacgggaactacaagacccgcgctgaagtcaagttcgaaggtgacaccctggtgaatagaatcgagctgaagggcattgactttaaggaggat…	gcctctagactccctcagcggcgcgcc	GGATTTCAGCGAAGGGCGAAGGTCCTTGTGTTGTCCCGTGCTGTAGTAACTGATGCACCGCCGTAGCGTCCAAGACGATTCAAAGCCGCCCT	agatctcacgtg	aacaaataaagcatttttttcactgcattctagttgtggtttgtg	aatcgaattcccgcggccgcc…
Nanotag_121	acgtcactgccagctacttcaacacacgtcgctaattcgcttgagtaagcacaccaatcagagctcgtaaaggcaactctaacagcctggcaaagtttactttgaaccactatcagtccagcaaagctcctgcttctacggtaagctctacgggtgcaaactggtagtgagcttgggattcgttatcatatcagttgtgttttatcctgcagcagagataggacgtcgagtttgtttgtgaaacatcgcaaccgctatccttgttttaccctcgttaatcttgatagtcgagagtaacaactcctttggactattttttccattcattttctactttccatacttttactcgcggttggtactgtttgattttgatatagatgtcccgtttttcgtcga…	atgagcaagggcgaggaactgttcactggcgtggtcccaattctcgtggaactggatggcgatgtgaatgggcacaaattttctgtcagcggagagggtgaaggtgatgccacatacggaaagctcaccctgaaattcatctgcaccactggaaagctccctgtgccatggccaacactggtcactaccttcacctatggcgtgcagtgcttttccagatacccagaccatatgaagcagcatgactttttcaagagcgccatgcccgagggctatgtgcaggagagaaccatctttttcaaagatgacgggaactacaagacccgcgctgaagtcaagttcgaaggtgacaccctggtgaatagaatcgagctgaagggcattgactttaaggaggat…	gcctctagactccctcagcggcgcgcc	ACTGACGTCGGGGATTGCTTCGGGCTGGCTCCATAGGTATTGCACAAGCGGTTGATGGTTACGCAACACGTAAGGCTTCTACCAGGCAGCCA	agatctcacgtg	aacaaataaagcatttttttcactgcattctagttgtggtttgtg	aatcgaattcccgcggccgcc…
Nanotag_122	acgtcactgccagctacttcaacacacgtcgctaattcgcttgagtaagcacaccaatcagagctcgtaaaggcaactctaacagcctggcaaagtttactttgaaccactatcagtccagcaaagctcctgcttctacggtaagctctacgggtgcaaactggtagtgagcttgggattcgttatcatatcagttgtgttttatcctgcagcagagataggacgtcgagtttgtttgtgaaacatcgcaaccgctatccttgttttaccctcgttaatcttgatagtcgagagtaacaactcctttggactattttttccattcattttctactttccatacttttactcgcggttggtactgtttgattttgatatagatgtcccgtttttcgtcga…	atgagcaagggcgaggaactgttcactggcgtggtcccaattctcgtggaactggatggcgatgtgaatgggcacaaattttctgtcagcggagagggtgaaggtgatgccacatacggaaagctcaccctgaaattcatctgcaccactggaaagctccctgtgccatggccaacactggtcactaccttcacctatggcgtgcagtgcttttccagatacccagaccatatgaagcagcatgactttttcaagagcgccatgcccgagggctatgtgcaggagagaaccatctttttcaaagatgacgggaactacaagacccgcgctgaagtcaagttcgaaggtgacaccctggtgaatagaatcgagctgaagggcattgactttaaggaggat…	gcctctagactccctcagcggcgcgcc	TGGCAAGGGACGATTGGAGACGAGCCCACGGATAGGGAAGTAACGGAACTTGCAGCAGCGCAAACATCCACCTCTCGTACGCCAGCCATCTT	agatctcacgtg	aacaaataaagcatttttttcactgcattctagttgtggtttgtg	aatcgaattcccgcggccgcc…
Nanotag_123	acgtcactgccagctacttcaacacacgtcgctaattcgcttgagtaagcacaccaatcagagctcgtaaaggcaactctaacagcctggcaaagtttactttgaaccactatcagtccagcaaagctcctgcttctacggtaagctctacgggtgcaaactggtagtgagcttgggattcgttatcatatcagttgtgttttatcctgcagcagagataggacgtcgagtttgtttgtgaaacatcgcaaccgctatccttgttttaccctcgttaatcttgatagtcgagagtaacaactcctttggactattttttccattcattttctactttccatacttttactcgcggttggtactgtttgattttgatatagatgtcccgtttttcgtcga…	atgagcaagggcgaggaactgttcactggcgtggtcccaattctcgtggaactggatggcgatgtgaatgggcacaaattttctgtcagcggagagggtgaaggtgatgccacatacggaaagctcaccctgaaattcatctgcaccactggaaagctccctgtgccatggccaacactggtcactaccttcacctatggcgtgcagtgcttttccagatacccagaccatatgaagcagcatgactttttcaagagcgccatgcccgagggctatgtgcaggagagaaccatctttttcaaagatgacgggaactacaagacccgcgctgaagtcaagttcgaaggtgacaccctggtgaatagaatcgagctgaagggcattgactttaaggaggat…	gcctctagactccctcagcggcgcgcc	TAAGGGGCTACAAGGTGCGAGGTCGCCACAGTGCACACCTAGGATCCAACTGCCAACGGCATGCAAAGGAGACCATGAATACGCCAGTAGCC	agatctcacgtg	aacaaataaagcatttttttcactgcattctagttgtggtttgtg	aatcgaattcccgcggccgcc…
Nanotag_124	acgtcactgccagctacttcaacacacgtcgctaattcgcttgagtaagcacaccaatcagagctcgtaaaggcaactctaacagcctggcaaagtttactttgaaccactatcagtccagcaaagctcctgcttctacggtaagctctacgggtgcaaactggtagtgagcttgggattcgttatcatatcagttgtgttttatcctgcagcagagataggacgtcgagtttgtttgtgaaacatcgcaaccgctatccttgttttaccctcgttaatcttgatagtcgagagtaacaactcctttggactattttttccattcattttctactttccatacttttactcgcggttggtactgtttgattttgatatagatgtcccgtttttcgtcga…	atgagcaagggcgaggaactgttcactggcgtggtcccaattctcgtggaactggatggcgatgtgaatgggcacaaattttctgtcagcggagagggtgaaggtgatgccacatacggaaagctcaccctgaaattcatctgcaccactggaaagctccctgtgccatggccaacactggtcactaccttcacctatggcgtgcagtgcttttccagatacccagaccatatgaagcagcatgactttttcaagagcgccatgcccgagggctatgtgcaggagagaaccatctttttcaaagatgacgggaactacaagacccgcgctgaagtcaagttcgaaggtgacaccctggtgaatagaatcgagctgaagggcattgactttaaggaggat…	gcctctagactccctcagcggcgcgcc	AATCCGAGCATGGTGGAGGGAAGCCGGCCTATGACCCTTGGAGAATGACGCGGGCTTAATCAGGACTCAGCGTTACAGCGAGCCCAAACCGT	agatctcacgtg	aacaaataaagcatttttttcactgcattctagttgtggtttgtg	aatcgaattcccgcggccgcc…
Nanotag_126	acgtcactgccagctacttcaacacacgtcgctaattcgcttgagtaagcacaccaatcagagctcgtaaaggcaactctaacagcctggcaaagtttactttgaaccactatcagtccagcaaagctcctgcttctacggtaagctctacgggtgcaaactggtagtgagcttgggattcgttatcatatcagttgtgttttatcctgcagcagagataggacgtcgagtttgtttgtgaaacatcgcaaccgctatccttgttttaccctcgttaatcttgatagtcgagagtaacaactcctttggactattttttccattcattttctactttccatacttttactcgcggttggtactgtttgattttgatatagatgtcccgtttttcgtcga…	atgagcaagggcgaggaactgttcactggcgtggtcccaattctcgtggaactggatggcgatgtgaatgggcacaaattttctgtcagcggagagggtgaaggtgatgccacatacggaaagctcaccctgaaattcatctgcaccactggaaagctccctgtgccatggccaacactggtcactaccttcacctatggcgtgcagtgcttttccagatacccagaccatatgaagcagcatgactttttcaagagcgccatgcccgagggctatgtgcaggagagaaccatctttttcaaagatgacgggaactacaagacccgcgctgaagtcaagttcgaaggtgacaccctggtgaatagaatcgagctgaagggcattgactttaaggaggat…	gcctctagactccctcagcggcgcgcc	GTTACTTCTGCGGGGCGCAATTGCCGGTGATGAAGTTTCATGCTTGGACCATACGCGACTGGCTGTTCAAAACCAGTGGACGATCTCAAGCC	agatctcacgtg	aacaaataaagcatttttttcactgcattctagttgtggtttgtg	aatcgaattcccgcggccgcc…
Nanotag_127	acgtcactgccagctacttcaacacacgtcgctaattcgcttgagtaagcacaccaatcagagctcgtaaaggcaactctaacagcctggcaaagtttactttgaaccactatcagtccagcaaagctcctgcttctacggtaagctctacgggtgcaaactggtagtgagcttgggattcgttatcatatcagttgtgttttatcctgcagcagagataggacgtcgagtttgtttgtgaaacatcgcaaccgctatccttgttttaccctcgttaatcttgatagtcgagagtaacaactcctttggactattttttccattcattttctactttccatacttttactcgcggttggtactgtttgattttgatatagatgtcccgtttttcgtcga…	atgagcaagggcgaggaactgttcactggcgtggtcccaattctcgtggaactggatggcgatgtgaatgggcacaaattttctgtcagcggagagggtgaaggtgatgccacatacggaaagctcaccctgaaattcatctgcaccactggaaagctccctgtgccatggccaacactggtcactaccttcacctatggcgtgcagtgcttttccagatacccagaccatatgaagcagcatgactttttcaagagcgccatgcccgagggctatgtgcaggagagaaccatctttttcaaagatgacgggaactacaagacccgcgctgaagtcaagttcgaaggtgacaccctggtgaatagaatcgagctgaagggcattgactttaaggaggat…	gcctctagactccctcagcggcgcgcc	AAGAAGGCGTGAGCTGTCAGGTCGACGAATGGAAGAGGTCGGTCGTCTATTTGAGCGCAGGCCTACAGTCCTAGCGTCAACCCACGAACGGT	agatctcacgtg	aacaaataaagcatttttttcactgcattctagttgtggtttgtg	aatcgaattcccgcggccgcc…
Nanotag_128	acgtcactgccagctacttcaacacacgtcgctaattcgcttgagtaagcacaccaatcagagctcgtaaaggcaactctaacagcctggcaaagtttactttgaaccactatcagtccagcaaagctcctgcttctacggtaagctctacgggtgcaaactggtagtgagcttgggattcgttatcatatcagttgtgttttatcctgcagcagagataggacgtcgagtttgtttgtgaaacatcgcaaccgctatccttgttttaccctcgttaatcttgatagtcgagagtaacaactcctttggactattttttccattcattttctactttccatacttttactcgcggttggtactgtttgattttgatatagatgtcccgtttttcgtcga…	atgagcaagggcgaggaactgttcactggcgtggtcccaattctcgtggaactggatggcgatgtgaatgggcacaaattttctgtcagcggagagggtgaaggtgatgccacatacggaaagctcaccctgaaattcatctgcaccactggaaagctccctgtgccatggccaacactggtcactaccttcacctatggcgtgcagtgcttttccagatacccagaccatatgaagcagcatgactttttcaagagcgccatgcccgagggctatgtgcaggagagaaccatctttttcaaagatgacgggaactacaagacccgcgctgaagtcaagttcgaaggtgacaccctggtgaatagaatcgagctgaagggcattgactttaaggaggat…	gcctctagactccctcagcggcgcgcc	ATAGCGGAGAGCTGTGAGACGCGGCTACTGTGATCTTGTCGCTTCATATTTGGTGTACCGCACCACAATGCGCGTTACTGAGCAGCACAACC	agatctcacgtg	aacaaataaagcatttttttcactgcattctagttgtggtttgtg	aatcgaattcccgcggccgcc…
Nanotag_129	acgtcactgccagctacttcaacacacgtcgctaattcgcttgagtaagcacaccaatcagagctcgtaaaggcaactctaacagcctggcaaagtttactttgaaccactatcagtccagcaaagctcctgcttctacggtaagctctacgggtgcaaactggtagtgagcttgggattcgttatcatatcagttgtgttttatcctgcagcagagataggacgtcgagtttgtttgtgaaacatcgcaaccgctatccttgttttaccctcgttaatcttgatagtcgagagtaacaactcctttggactattttttccattcattttctactttccatacttttactcgcggttggtactgtttgattttgatatagatgtcccgtttttcgtcga…	atgagcaagggcgaggaactgttcactggcgtggtcccaattctcgtggaactggatggcgatgtgaatgggcacaaattttctgtcagcggagagggtgaaggtgatgccacatacggaaagctcaccctgaaattcatctgcaccactggaaagctccctgtgccatggccaacactggtcactaccttcacctatggcgtgcagtgcttttccagatacccagaccatatgaagcagcatgactttttcaagagcgccatgcccgagggctatgtgcaggagagaaccatctttttcaaagatgacgggaactacaagacccgcgctgaagtcaagttcgaaggtgacaccctggtgaatagaatcgagctgaagggcattgactttaaggaggat…	gcctctagactccctcagcggcgcgcc	GGGAGTACGAGGCGCTTAGAAACTGTGGCACTGTCACCCATGAGATGTTAACCGACCGTTTACCGGGCTATGCTACCCAAAGGTCTGCCAAG	agatctcacgtg	aacaaataaagcatttttttcactgcattctagttgtggtttgtg	aatcgaattcccgcggccgcc…
Nanotag_130	acgtcactgccagctacttcaacacacgtcgctaattcgcttgagtaagcacaccaatcagagctcgtaaaggcaactctaacagcctggcaaagtttactttgaaccactatcagtccagcaaagctcctgcttctacggtaagctctacgggtgcaaactggtagtgagcttgggattcgttatcatatcagttgtgttttatcctgcagcagagataggacgtcgagtttgtttgtgaaacatcgcaaccgctatccttgttttaccctcgttaatcttgatagtcgagagtaacaactcctttggactattttttccattcattttctactttccatacttttactcgcggttggtactgtttgattttgatatagatgtcccgtttttcgtcga…	atgagcaagggcgaggaactgttcactggcgtggtcccaattctcgtggaactggatggcgatgtgaatgggcacaaattttctgtcagcggagagggtgaaggtgatgccacatacggaaagctcaccctgaaattcatctgcaccactggaaagctccctgtgccatggccaacactggtcactaccttcacctatggcgtgcagtgcttttccagatacccagaccatatgaagcagcatgactttttcaagagcgccatgcccgagggctatgtgcaggagagaaccatctttttcaaagatgacgggaactacaagacccgcgctgaagtcaagttcgaaggtgacaccctggtgaatagaatcgagctgaagggcattgactttaaggaggat…	gcctctagactccctcagcggcgcgcc	GGTAGAAAAGGCCGTTGCGGAGAGTGCGCCTAAGCCTACAAGCTCAATAAGCGGCCAGGCAAGCTTTGACCTAAAACCACCTGGCAGACGTC	agatctcacgtg	aacaaataaagcatttttttcactgcattctagttgtggtttgtg	aatcgaattcccgcggccgcc…
Nanotag_131	acgtcactgccagctacttcaacacacgtcgctaattcgcttgagtaagcacaccaatcagagctcgtaaaggcaactctaacagcctggcaaagtttactttgaaccactatcagtccagcaaagctcctgcttctacggtaagctctacgggtgcaaactggtagtgagcttgggattcgttatcatatcagttgtgttttatcctgcagcagagataggacgtcgagtttgtttgtgaaacatcgcaaccgctatccttgttttaccctcgttaatcttgatagtcgagagtaacaactcctttggactattttttccattcattttctactttccatacttttactcgcggttggtactgtttgattttgatatagatgtcccgtttttcgtcga…	atgagcaagggcgaggaactgttcactggcgtggtcccaattctcgtggaactggatggcgatgtgaatgggcacaaattttctgtcagcggagagggtgaaggtgatgccacatacggaaagctcaccctgaaattcatctgcaccactggaaagctccctgtgccatggccaacactggtcactaccttcacctatggcgtgcagtgcttttccagatacccagaccatatgaagcagcatgactttttcaagagcgccatgcccgagggctatgtgcaggagagaaccatctttttcaaagatgacgggaactacaagacccgcgctgaagtcaagttcgaaggtgacaccctggtgaatagaatcgagctgaagggcattgactttaaggaggat…	gcctctagactccctcagcggcgcgcc	CAGGCGAGTGCGAAAGGATGTTGGTGTATCGCATAGGCCGCAGTATCACAGTCTTGTTATTGTGCGGGTTGCAGCCATCGTCGCTAACAAGA	agatctcacgtg	aacaaataaagcatttttttcactgcattctagttgtggtttgtg	aatcgaattcccgcggccgcc…
Nanotag_132	acgtcactgccagctacttcaacacacgtcgctaattcgcttgagtaagcacaccaatcagagctcgtaaaggcaactctaacagcctggcaaagtttactttgaaccactatcagtccagcaaagctcctgcttctacggtaagctctacgggtgcaaactggtagtgagcttgggattcgttatcatatcagttgtgttttatcctgcagcagagataggacgtcgagtttgtttgtgaaacatcgcaaccgctatccttgttttaccctcgttaatcttgatagtcgagagtaacaactcctttggactattttttccattcattttctactttccatacttttactcgcggttggtactgtttgattttgatatagatgtcccgtttttcgtcga…	atgagcaagggcgaggaactgttcactggcgtggtcccaattctcgtggaactggatggcgatgtgaatgggcacaaattttctgtcagcggagagggtgaaggtgatgccacatacggaaagctcaccctgaaattcatctgcaccactggaaagctccctgtgccatggccaacactggtcactaccttcacctatggcgtgcagtgcttttccagatacccagaccatatgaagcagcatgactttttcaagagcgccatgcccgagggctatgtgcaggagagaaccatctttttcaaagatgacgggaactacaagacccgcgctgaagtcaagttcgaaggtgacaccctggtgaatagaatcgagctgaagggcattgactttaaggaggat…	gcctctagactccctcagcggcgcgcc	GGAGAGTAGTCCGCTAGAAGGGGGTTGCCAGAAACGAGTGGCGAGTTTTCTTAACACGCGGCACTGTTCGGCGCAAGGATCCCTTCAGACAA	agatctcacgtg	aacaaataaagcatttttttcactgcattctagttgtggtttgtg	aatcgaattcccgcggccgcc…
Nanotag_134	acgtcactgccagctacttcaacacacgtcgctaattcgcttgagtaagcacaccaatcagagctcgtaaaggcaactctaacagcctggcaaagtttactttgaaccactatcagtccagcaaagctcctgcttctacggtaagctctacgggtgcaaactggtagtgagcttgggattcgttatcatatcagttgtgttttatcctgcagcagagataggacgtcgagtttgtttgtgaaacatcgcaaccgctatccttgttttaccctcgttaatcttgatagtcgagagtaacaactcctttggactattttttccattcattttctactttccatacttttactcgcggttggtactgtttgattttgatatagatgtcccgtttttcgtcga…	atgagcaagggcgaggaactgttcactggcgtggtcccaattctcgtggaactggatggcgatgtgaatgggcacaaattttctgtcagcggagagggtgaaggtgatgccacatacggaaagctcaccctgaaattcatctgcaccactggaaagctccctgtgccatggccaacactggtcactaccttcacctatggcgtgcagtgcttttccagatacccagaccatatgaagcagcatgactttttcaagagcgccatgcccgagggctatgtgcaggagagaaccatctttttcaaagatgacgggaactacaagacccgcgctgaagtcaagttcgaaggtgacaccctggtgaatagaatcgagctgaagggcattgactttaaggaggat…	gcctctagactccctcagcggcgcgcc	GTGTGGCAGCGAAGGCTAAAGGCCAAGGCGGTTATAGAGTTCACGGACTCCATCCCGCGTGCGTGGAATTTAACGCAAACTTCTGCAGGCCA	agatctcacgtg	aacaaataaagcatttttttcactgcattctagttgtggtttgtg	aatcgaattcccgcggccgcc…
