# Supplementary material for: Barcoded DNA-Tag Reporters for Multiplex Cis-Regulatory Analysis
Source: PLoS One. 2012 Apr 26;7(4):e35934. doi: 10.1371/journal.pone.0035934 (PMC3339872; doi:10.1371/journal.pone.0035934)
Supplement: Data S2 — The sequences and sources of the 126 DNA fragments and the names of Nanotag vectors. (XLSX) [file pone.0035934.s004.xlsx]

## Sheet: Sheet1
CRM name	Reference (see below for list)	Nanotag	Forward primer 1 (F1, for CRM amplificartion)	Forward primer 2 (F2, for fusion pcr) - when this cell is empty, F1 primer was used for fusion PCR	Reverse primer (R, for CRM amplification)	DNA sequence (actual sequence cloned are slightly shorter than the sequence shown due to primer design) - see the sequences of primers	CRM size (approximate)	CRM-Nanotag size (approximate)
Atbf_Uf_01	1	Nanotag_001	AACCACACTGAAGAGTGGGAAA		TTGAAGTAGCTGGCAGTGACGTTGGTTGATTGGTGGTTGGTTAT	AATGCCTCTTAAGTCACGTTGACACTAAATGACAGAACAATTAACCACACTGAAGAGTGGGAAACATTAGCAGAGTTTATTCTGCAGAGTTACTGATTGCTTGCCTACTATACAGGTGTAGACCTTGGTGTGCTCCAGTTCTTCTTTCCTATTCACCCACAATATAACAACTTACGGTTTCCTGCTCTACCTCAAACCAGAAGTGTGCCACTGAATCAGAGTCATAGGTCAGTTAAACACTGCCCTCTATCAGCACTCTGGTATCATGTCTATCAAGATTGTAGTTTCATTCTGTGTGATATAATGCTTGATTTGGATTTGTGAATGGGAGTCATTCTTCCAAGCTAGTCTCATGAATGAAAAGTTCATCTGTTTCAAACTTTATATGTCTTGAAAAGT…	2640	3626
Atbf_Uf_03	1	Nanotag_002	GGGGTTAAACCTCAAGACCAAG		TTGAAGTAGCTGGCAGTGACGTTCAGAACCATCTTGAAGAAGAAAGA	GTTCATATCCGTAGAGATGGGGTTAAACCTCAAGACCAAGGTCAACTACCACCTTGCAATCAAGGATTATTGAATTGACAGGAATACCAATGAAAGATAAAATAGCTCCATCCATCCGAATACAGATTCATAGTCTCCTGGTAATTACCCAAATATTGTGAGGCATCAAAACGTGTGGGATAGCTTTGCCAGTGGCTGTCCCTCTGAATTAAACCATTTGTTTCATCATTAAGCCAAGCGATTGCCATGCTGCCTGCGTCTGATGCTGCGTATGATGATGCTGATGCTTATTACGACGCCCTGATGAGGGCCATTCATGGCCTGCCTTTCCTGTCTAATACAGCTAGGAATCAAATTGAAGACGTACAACACTTCATTTTCTTTCCATTATAGGTCCAG…	2870	3856
Bmp24_Ur_01	1	Nanotag_003	CATTGGTGATGAAAGTACGCAG	tggtgatgaaagtacgcagATA	TTGAAGTAGCTGGCAGTGACGT GACCCCAATGTGAAGTGGTAAC	GGACATTGGTGATGAAAGTACGCAGATATTGTATGATTTGGTATATATGTAATTTATCATCCCTCCAGCCGCCCCTCAAAGCAGAAATTATTTTAATTTAGTAGTTGATATTTTTGCGGCAGTACGCAGGTTGCCAAAACAGTGATCTGCACAGAGAAATAAGAGACAGTGGGTTGCTGTTGATGATATAGGATATATTTATTTACAATGATGTTGGACTATTACGTCGTTTGCTCTGCTCACAAAAATGTTGTCTTTGTCTATCGTCCTTAGGAGAGTGGTCATTAGTTTGCGTTTCCTCTGAAACACAATAAGAGACATCTTAAATTGGTTTGTTGTTTCCTATGCATTAAAGCTTTACTTTCCTATCATTATCTAAGAAAATACTCCTCTAAATTT…	3181	4167
Bmp24_Ur_02	1	Nanotag_004	TTCCAATACTTCCTTCCGTTGTT	CTTCCTTCCGTTGTTAAAGTCAACA	TTGAAGTAGCTGGCAGTGACGTGGCTTGCTTTCATCTACCAGAC	TCAACAGTTTCATAGCGTGTTCCAATACTTCCTTCCGTTGTTAAAGTCAACAAATAAGACATCTTCATTTCGAATGGCAAACAATGGAACTGGAGGAAAAGATGAGGAGAATAGATAGGAAGATATGGAGAGAGATCGATAAAGAAAATTGGGAAAAGGATAGCAAATTTAGAGGAGTATTTTCTTAGATAATGATAGGAAAGTAAAGCTTTAATGCATAGGAAACAACAAACCAATTTAAGATGTCTCTTATTGTGTTTCAGAGGAAACGCAAACTAATGACCACTCTCCTAAGGACGATAGACAAAGACAACATTTTTGTGAGCAGAGCAAACGACGTAATAGTCCAACATCATTGTAAATAAATATATCCTATATCATCAACAGCAACCCACTGTC…	2987	3973
Bmp24_Ur_03	1	Nanotag_005	GTTATAGCGCTAGAGACGTCGG	GCTAGAGACGTCGGTGGTAAGCGCT	TTGAAGTAGCTGGCAGTGACGTCCATTGAATTGTTGTAGCTGGA	TTATCATTGTATTTTGTTTGTTATAGCGCTAGAGACGTCGGTGGTAAGCGCTTTATAAGCACCGTTTTTATTATTATATTATTATTATTTATAATGAAATGGAATGACAAAAGTGGTGTGTAAAATATGGAACAAGAGCCAAAACTACAAATTCTTGATAAACATATCCACACTAGTTAAATATTGAGAATGGTTTTATTTTTGCTCGAGATAATGGAATATTGGTGCAATGAAGCGGGACTGCTGCGTTATCATACAGTTCATTTTATGTCGGGTATAATTGTAAACTATATTATTAAGAGCTATGAAGTCGTGCCAGGATCAAGGCTAGATAATACGCGGGAGGGATTCTTGATGATAAGAGTACTAAATCTATCGATAGCATACACCGTACCCTTA…	3154	4140
Chordin_Ur_01	1	Nanotag_006	CCCCAATACCTGCACTTCTTCT	caatacctgcacttcttctTCA	TTGAAGTAGCTGGCAGTGACGT ACGGTACATGGTCCTTCAGAAA	ACATTGCCCCCCCCCCCAATACCTGCACTTCTTCTTCATATAATTTCGAAAAATGTGCATTTATACTTCAATTTTCATTCCAGCTTCGACTTTACATGAATACTCCTCAAATAAACAATTCATTTTAATTACGGAACTCTAATTATTCAACCAGCCTCATTCATGTCAATAACATATCAGGGCCATTATCATGAGTTTTGTAAGAGCAAAATAATAGAGACTTGATTATAGGATTAATCACTGTTTGAGTATTGTGTAGGCCTAATAGCATTTTATGTCAGCAATTCAAATGTCAGATGACATGAAAATTACAAGAAACCACCTCACTGATCACATCATTATGAGGAGACGGTTACTCAAACAATGGTATTTTAACATTTTCGGGGGAGGGGTTGCAGC…	3094	4080
Chordin_Ur_02	1	Nanotag_007	TGTCATTCACCTGGTAAAACTGG	ACCTGGTAAAACTGGAGGCACCCCA	TTGAAGTAGCTGGCAGTGACGTTATCGATATCCGGAACAGATCG	TTCTAATTCATGTCATTCACCTGGTAAAACTGGAGGCACCCCATGTATACACCAGTACTACCCCATTAATAATGGCTGGGCCAAGATATGACACAGATACAAAGTATCACAACAAAAGTGCAACCGATGATGATCAACGCCCTCATTTATTTTGAACCACGGTTATAAAAACGTGATCGAGACCAACCGCATGGTTAACATGTGAGGGTACTATTGGAAATAGCAATCATTTGGCATTGCATATCATAAGAAAACTACACGAGTTCTGAATACTATAATAATGAGTCGTTTAATTGCCAAGTACAATATTAACAAGCGTTTAAATATATTATATACAATTCAAATTGGATGCTCTTTTGAAACCACGAAGTAGATCTTTGAAAGGAAACTAAAAATAAC…	3312	4298
Chordin_Ur_03	1	Nanotag_008	TTGTAAGGCTCTCCAAACCAGA	CTCTCCAAACCAGATCTTAATACAT	TTGAAGTAGCTGGCAGTGACGTAAAGCAGTGTCAAAATGTCTGAG	GGTGAGGTTTCCTTTAAGTTCGTTGTAAGGCTCTCCAAACCAGATCTTAATACATTGTGCAACCTCCTCCTCCTCCTCCCCCTCCCTCAACATTCATTTTCACCAAGTTCATGGAAGGTCTAGGGGACTTTCTCTCCATCACTTTGTCTTCCGAAATGGCTTACCTCCCAAAGCTCCCAAAACAACTCGAAAATCCTTTCAGACCAGTGCTGTTCTCTATATTGCCGGGCTTGAAACTGATTTTTGGCGGCAAAATCCCCGTCAGATTTTCTCATCCGTCAGTATGCTGTCGTCTGACTGTATTTACGGTACACAGGACGCGCTTTAGTGCATGTTTAAGCTTGCCAAAACGTGGTAATGTGTTTTCCAAGTTATTCTTTAGGCGCGGCTGGCTTGTTA…	3314	4300
Chordin_Ur_04	1	Nanotag_009	TTCTCAGATTATCGCCCTTTCA	TTATCGCCCTTTCAAACCGATCGCC	TTGAAGTAGCTGGCAGTGACGTAAGGGCGGTTTGAATACTGGT	TTTCTCAGATTATCGCCCTTTCAAACCGATCGCCCCCGAAACGACCCATCCGCGCAAGAAAGCACTTAGTCAAATATTGAAAGTTGACAGTTTGTCTTGTTAACTATTTTCATAAAGATTTGTTGTTGTTGCAATGTTACAATAATCTATTCTAGTTAACGACATTGTTCTGTGAGGTCTGGGCAGGGAAAATGGGAAAGTGTCAACAATGATGAAAAACCTATGGATTTCAAATTCAAGAGCAATCTCTCTCTTCTCTCTCTCTCTCTCTCTCTCTCCCTCTCTCTCTCTCTCTTTCTCTCTCTCTCTTCCCTCTTTCTCTCTTTCAATCTCTCTCTCTTTCTCTCTCTCTGTGCCTCTCGCTCTCTCTCTCTTAATCAATCAATCAATATAATTTCT…	1949	2935
Dach_If_05	1	Nanotag_010	CTTCAAGGAGCATCACAGTTCA	AGCATCACAGTTCATGAGGTGCCCT	TTGAAGTAGCTGGCAGTGACGTACATGTCTGTAATCGGAGGACG	ATTGTTGCTGTAGTGATATAAACTTCAAGGAGCATCACAGTTCATGAGGTGCCCTGGAGTAACCTCTGTGAGGCACGTTGACCTCCGGATGAGAGGGGGCTATGATCTCATCCCTATAGTCTCCTAAGTTTACATCATTCACCTCAAATCTTTTATCAATTCATCATTGCCAGCAAAACTTCACAACTTGGGCATGTGTATGACAATCACGATCATGATAATGATAGTTGATCAGAGTATCAAACAACAACTTCAGAATTTTGAAGCAGACAAAACTGATCACGGTTTAGGCCTTGGGATGGCAAGGGGGTGGAGGGGGGGGGGGGGATGCTACATCTACCTGTGCTGTGTCATTGAGAAAAATATTTGAGAAAAAAAAAATTGCATTGCCAGCAAGAT…	3159	4145
Dach_If_09	1	Nanotag_011	CACCATATCTTTTGTACCCCCA	CTTTTGTACCCCCATCTCATTACAG	TTGAAGTAGCTGGCAGTGACGTGCACACAGAGCTGAAAGAGAGG	GTACGCACCATATCTTTTGTACCCCCATCTCATTACAGCCCTTGCACCCCTTCTACCAATGCACCAGCACCCCTCTACCAGTCCCTTGACCCTCATAAACACTCCTTGGTAATGGACATCTAATTGGGATAGAGGTATTGGGTGTCATAGAATTATGACAACTGGCTAAGTGCGAGTCAGGAATCCGATTTCAACTCTGTGGGCATTGGTAAGGCCTGATGTCTTCCAGTCGTATAGATGGCATTAAGACAGGGACATAAATAATTCTCTTCATTCAGCGAGATGATACCTCAGTTGCTAATGGAGTTTATATACCGTTCTATCTCTTGAACAAAGAAAAAACTTACCTGTATATTGTTTATTCATGTTTTAGCATTTGTAGATATACTGAACTCTTGT…	3114	4100
Dlx_Ir_02	1	Nanotag_012	ATATTTCATTTCGTGTCGGCAG	catttcgtgtcggcagAATTAG	TTGAAGTAGCTGGCAGTGACGTATCAATGGGACCTTGATTCCTC	TGCAAAAAAATATTTCATTTCGTGTCGGCAGAATTAGCCCCCCCCCCCTTCATAGACACACACACACACATCCTCACCCACACCCCCACAACCCCTCCCCCACACACACACACATACACACATAATATGACATATAATAAAATTGGTGACTATATGATTATTAATATGTAGATGTTGTTTACTATCCAATGATTATCAAAAGAAATAAAATATTCTAGCCAAATGAACAACAGTATAATAATTAACGGAATTCAATTTGAGGGAAATAAATGTGTTCGAAAGCTGACAGATACAGCACTTTCATAATGCTAAAGGTTAAAAAAAATAGTACAAATCAAGTAAAGACGAGCTACTTTGGTTGTCGTATTACAATTCCACATTTACCGTGCAGTTTCTGCC…	3092	4078
Dlx_Ur_02	1	Nanotag_013	TGGTCTTTCACTAACTGTATTTTGAGG		TTGAAGTAGCTGGCAGTGACGTACGAGATGTGCTGGTAGTCACC	TCAATAAGAGATTAAAGTCACTTATTCTTATTGGTCTTTCACTAACTGTATTTTGAGGAGTATAGTGCTCTCCCTTAATCTCTTACTTTTCTATCTCTCTCTCTCTCTCTTTCTCCCTCTCTCTCTCTCTCTCTCTCTCTTTCAATTGTGTCTGTCAGTATCGTTCCGTTCTCTCACCTTCTTGTTTTGCCGTTTATCTTTGTCGTGCGTAGTGTAAATTTTCTCATGTAATTTGCTTTGCATTCATTTTTTTCTGATTAATGGACTGATGACTGAATGATTGATTGATTGATTAATTGATTGATTGATTGGTTGTGAATTGGACTACAGTGAATGTTATAGCTTGCTCGATTATGATTTTAAAGATTATTGATAAATTGATGGCACCCCCATACTGAA…	2400	3386
Dri_Ir_02	1	Nanotag_014	GGATTTACCAATTCAGTGGGTG	CAATTCAGTGGGTGTCAATGACATT	TTGAAGTAGCTGGCAGTGACGTCGTAGGAAGATAAGATTTTGGTCG	AACTCCCATAATCTGGCTGAAACTAGAATTGATTGATTGAGGATTTACCAATTCAGTGGGTGTCAATGACATTGTCAAAACTTTTTGATGAAACATCCCCAGCCCCCCCCCCCCTCCCTCCCTTCTTCTATGGATTCCACTACCAAAGGAGAGATTAAACTAGGATAGAGTTTTTCAGTTAGAGGATTAATCTATTGAAGAGAAGATAATAAGAACAAGGAATAGAGGGCAACTGTTACTTTCCCATCAGCACAAGGATTAATTTAATTCCTTGCTCTTCCTAAATAGACAGAAAAAAAAATCAATTATCTATTCATCTGCTTAGAAACTTGGACAAGTTCATTGCATGTAAAAGATCAATCGAAGGGGGTGAGAGTGGATTCTATCGATTTCTGCTTG…	2897	3883
Dri_Ir_04-4	1	Nanotag_015	CAACACTATTAGCAAGCGAGCA	CTATTAGCAAGCGAGCAATGACT	TTGAAGTAGCTGGCAGTGACGTGTGTAAGATGGTGATGACGGG	TCAAATTGCTTACAAAACAACACTATTAGCAAGCGAGCAATGACTAGTAGGAAAAACAGAATCCATCTCGTAGAAATTAAGTGTTTCAATTAGAGCTTTCAGGCTGGGATATGATGTGATGACAAGATAAAAACGAAGCATAATTTAGAAATCCAATCTACATTAGAGCGTTGGTAAACACCTTGGGTTGGATTATGCATTAGTGCCCGATGATTGCTCAAATTGCCGCGTGTACTTGAAAATAATGAGTGGAAAGGATGCCAGGAATATGGGGCTAGGAACACAAGCAGTAAATCTAATCACTGGGAACGCAACAGCAGGAAAAGGTGCATAAAGCAGAAGTATTGTCTCCGATAAGGGAGGTGGAAATTGTATATCAAAGGCCTAATTCATTCGCAT…	744	1730
Dri_Ir_06	1	Nanotag_016	TCATCACCAGTGAGTTGTCTCC		TTGAAGTAGCTGGCAGTGACGTATAACTTAGTGGTCGCCAAGG	AGACACTGTTCAGCTCAATACTCATCACCAGTGAGTTGTCTCCGCGCATCTCAAAGAGAGGCATGCCATTTTCTGGGTGTGCTGGAAAAATGAAAAAGAACAAAAAAGTTGTTTGAAATGTTAATAAAATTATGAGTTAACAAACTAATAATAAATAATCACATTGATTCTTTTGTTAAAAAAGTCTACATTATCTGATATACGCATACCACATATATGTGTTGAGAACCTTCGAAGATAGTTAGAACAATTTTGGAAACCCACACGATTTGATTGATTTTGGGTTTTACTTTTAAAAATATATAAATTGACTGCTGCACTTTGCTTTGGCTATGCTTTGGCTATGATTTGTACCAAAAGATTTTCTCATTAAATTTCTATTCTAAATGTTGATTTAGT…	3400	4386
Dri_Ur_01	1	Nanotag_017	AAGCATTATTTTCACAGGAGCG	cattattttcacaggagcgCCA	TTGAAGTAGCTGGCAGTGACGT CCCGCGATTCCTAATTTATTGT	TTAGCAAGGTGGACTTCCCCATAGCACTATACAAGCATTATTTTCACAGGAGCGCCATGGCGTGACGTGCAATTCCGCTGTATCATGTGCCACTATAATATTTCTTAAATTTATTATTGTCATGACTACCAGTCCTTAATTGAATTGCGAATTATTTATCATTGTCTATGGCAATGACACACATCTTTAGGTAAAACATTTATGGGCGAGACATGATAATTACCCCGTTAGCTTTCACATTTTGCCCTGTATAATATGATGATGAATTAGGATTTGGATTTGGATGGCCTGTCAATTTAGGTGATCTGGAAGAATAGGTTTTAATTAGTTCAGGTGTGGTGAAAAAGAATCCTCACTTTCTATCCTCAGAAAGTACTTCAAAAGGAAGGCAAAATAGTA…	2712	3698
Ecr_Ur_01	1	Nanotag_018	AACAAGAACAGAGAAAGCACTGTAAA	CAAGAACAGAGAAAGCACTGTAAAAA	TTGAAGTAGCTGGCAGTGACGT GGATCTGCAAACAGAGCAAGAG	AACAAGAACAGAGAAAGCACTGTAAAAAAAAAGAGAAAAATAAAAATACAACCCCCTCCCACATCCTCTGCTCTCTGTCGAAGGCCATGTCCTTTCACATTTCATCCTACTTGAAAGATCCCGCTTCTTGGCTGGTCTCGGTCTCTATGCCACTGATATCAAGTGCTTGAGCTCATGGAGTCCTTTTAATGTTGTGATTCTCGAGAAGATTTTGTAATTTGGGGGGCTTCCTAATCCGTATGTATCCCCTATATATCCCTATTGATCACATACCCCTGCAGATTAACTTTTAGACAGGCTCTATAGCAATGTAAATACATCACCTACATAAAGCCCTCTGTACATATCCGAACAGGGCTTTATGTTGGTATTAAACCGTAGTGTTTTTTTTTATGATGA…	2259	3245
Elk_Ir_01	1	Nanotag_019	GTCATACCAGTCACCATTCGCT	AGTCACCATTCGCTCACTAAGTTCG	TTGAAGTAGCTGGCAGTGACGTCTTCAACATTGAAAAGTTCGCC	GCCGTTGCTGTCATAGCTGCTTATGACGTCATACCAGTCACCATTCGCTCACTAAGTTCGATTTGGCGTCCCCTATTAATTACACGGTACTTTGCGACGCAGCACGGAGTCGCAAACTTACCCCTACACGGCGTTAAGCCCTTGAGCTATTTTTAAGTCAGGTTATAAATTCCTTGGTGGTTTTATTCTATTTTGAGGACGAGGAAGAAATGGTTTACCCGATTCGTTTCCATCAAGAAATTTCAAAATCATAACAACAACGATAAATCATTTAAGAACTGTTATTCTTACTGGAAGAGTTGTTATTATTTTGGACGTCACACGGGTAGCTTATAGTTATTTTGAGATTCATTTAAACCATAGAGATATATATATTAATTAGTAGTTTATAGTTCTATG…	3348	4334
Elk_Ir_03	1	Nanotag_020	GACTTAACCTTCCCGCGTAATC	CTTCCCGCGTAATCACTGGCTCGGT	TTGAAGTAGCTGGCAGTGACGTTGTTCCGTAAAACAAACAAGGG	TGTCGGACTTAACCTTCCCGCGTAATCACTGGCTCGGTGCCCAGCATTTGCGACCATGTCGTCTCTAAATTATTATGAGGCGAGAGACTTGTAACTGTTGGTTCACCTTTATGACGTCAAATTGGATACGAGCATCTATATCAAGGTGATATTTTTAACCGCGCCTAGTCATGTATTCCCACAGCTCTGTTACTTATTATACCCCCTCCTCCCCATCATCATTGCCCGGTTGTATCCCTCAGGGTCCCCCTTTCGCACGTGTCTGTTGCTAACCCCGGGATTAAAATGAATTCTTGATATCTAATGATCTTAGTTCGTCTACAAGTGATCCGAACGTCTGTCCTCTTCCTTTCATTTTCTTCCATCCCTCCTCCTTTACTCCTATACTTATTCCCTTCC…	3419	4405
Elk_Ir_04	1	Nanotag_021	AAGACGGAAGGAAGAGAGAGGA	AGGAAGAGAGAGGAGCATTGAGGCG	TTGAAGTAGCTGGCAGTGACGTCAGGAACGTGGAATTGAGAATC	TTCAAAGTGTCTTTGTTATTCGTCATTAGAAGGACGCGAACAAGACGGAAGGAAGAGAGAGGAGCATTGAGGCGCAATGGACTCTAGCGTTTCCCTGCTGTACATAGATGGAGGAACCCTAGACGTTTAAACCAGTCTCTTGAATCTAATTCTGAAACCATACAGGTCTGAGAGAGAATGAAGAAAGAAAAAAAAAGATACACAACAAGTTGATGACGCAAGTCACAGCGTGCGTAGATGTCTTTATAAATATGGTAGCTTACTCCCACGCACTGAGAATGGTGAGCGTCTGGGTACCAAGTTTGAACCTTAGCAACAGTTTTCAGGACAAGATGCGGTAGTAGGTAGTATTTCATTGTACACTATTCAACAAACCCAGAAAACACATGAACTCGCAAG…	2857	3843
Elk_Ur_01	1	Nanotag_022	TTGTTCATCATTTTCAATCTAACTTCA	ttcatcattttcaatctaacttcaTTT	TTGAAGTAGCTGGCAGTGACGT AACATTAACAACATCGGGTTGG	TTCCTGTAAGGCTCTAATTAATCTTGTAATTAATTGTTCATCATTTTCAATCTAACTTCATTTTCTAATATTCCCTCTCTCAGAAAACAGTATGAGCAAATAAACAGAGAGTACATTACTATATCGAAAAAAGCATTAGAAGAACCAATTCTGAAATTACGATTAAAATTATTTTTCATCTATTTTTGCTTCTTAATTTTGTTATGAGTAAATATTTTTTCGCAAGTTCCAAAAATGCGAGAAAAAAAGAAGATGTTGAGACAATTTTCTTCGTGGTAGCACGTACAAGTAACTTTTATTTCATAATTTCTAGCACAAAGTTAATCTTCAACAAGGTCCTAATTATCTCGTCTTGATTACTATTTGTGCATCCTGACAAGATCGCAATTAAAGATGCAC…	3215	4201
Elk_Ur_02	1	Nanotag_023	GTCCGGCTTGTAATGGGATAAT	TGTAATGGGATAATGAGCATAATAA	TTGAAGTAGCTGGCAGTGACGTAATGACATTCAAAAAGGGGGAG	TACAGGAAACGTGACTATTCACGAGGTATCAGTTTGGTTTGTGTCCGGCTTGTAATGGGATAATGAGCATAATAATTATCTTTGTGTGACTTTCCACAGTGACCCAATCTAGCATAAGGCGGAGCTGGCATTCGTATCCTCCTATCAATTTACAGGCTCAGAAAAAAATGTATATATATATAATATATGTAATAAAACTATACACCAAGGATATATATATATCTAGGAGCAATTGGTGTTTCAGATTTCAGGGAATACGATAAAATTAGCAAATATCAGATGGAACATGTCCTAATGATTCCGTATCCCGCTTGCTTTACAGCACAAGGACGTTTTATCGGTTTCTAGATATACACCACTGTCTGACTGGCATTTTCTGTAGGCTTAATATTCCTAATC…	2973	3959
Ese_Ir_01-3	1	Nanotag_024	CTGGAATGGCTTACTTCCAGTG		TTGAAGTAGCTGGCAGTGACGTCGCTCTTTTTGGATTGTGAGTT	CAGGTGTATCGGTTATCGAGACTGGAATGGCTTACTTCCAGTGACATCAAATTACACCCCACCCTTGTATATTACCTTGAAAAAAGGGAAAATCCCATAATATACCAACACGAGGGCGAAATAGGTCATTTTGTAATAATACTTCCATTATAGAGCTTTCAGTAAAAAAAAAAAAAAAAAAAAACTTTAGGTGAAACATGACAAGCTCTAACAAGTGGTATTTTTAGCACATTATCTAAATTGTCGGGATTTGAATGGCGCCTAATAATGTGTACGAAATATCGTCGCGATGGGTTCATTCGCTCATACAATGTGTGTACCATCTCCAGTCCTTTTATCAGTTGTCGTTGCTTAAGTAATATTGATTTTTTTTTTAAGGGTGGATTTATGGAATATCAA…	2900	3886
Ese_Ur_01-3	1	Nanotag_025	TGAAAATATTGAAAATACACTGATGCC	atattgaaaatacactgatgccCATA	TTGAAGTAGCTGGCAGTGACGT AGTAGTCCAAGTCCTGTCTGCG	AAAGTGTGTGCGGGTGAAAGTGAAAGCTATGGAGTGGTAGAAGTAGTCCAAGTCCTGTCTGCGGGAACCCCTGGATCAGTTCCAGGTCCTCTGAATCATATGTTTTCCAAACCTGTTGGAACAGACAACAAGATATAGAATGACAGTATCTAAATAAAATTCAAAGTTTATATGCTCGGCAGAGAGGCAAAAGAGAGAGAGGCAACTTGTTTGAACCCCTGGGCGATGTTAGGTCAAAATCACACCGTCGATGACAATAACACCCCAATGCACTGATTTACAGTAACCTTATCATTTACACACACGCCTTCAACTCACACACACGTGTCAAATACACGTCATATAGTTAGCGTAGGGATCAGCTGGCTCGCACTGTTGGCTTGCGCGCCGCTGATTGGC…	1671	2657
Ese_Ur_02	1	Nanotag_026	TATGGTATTATCCATGTCCCCC	TATCCATGTCCCCCGGGCTGGGTTT	TTGAAGTAGCTGGCAGTGACGTCAAACAAAGAAACCTCACTCGAA	TATTATCATAGACTGGTGGTAGGTCTATGGTATTATCCATGTCCCCCGGGCTGGGTTTCGAACCCACAACCCAATTAGCGCACAATCAACTCCACGTGGAATAGGCTTTATGTGTGTGTGTGGGGGGGGGGGAGGAGGGGTTGGGTGGCTTTCTGACATTCTGTTGCCCATAAAGTTAGAATAATTCGTTCTAACCCCTTTACATGAAGTGATTGTGACAACATTATTCTTGCTAAATTAAGCTTATATCTTCTCAGAACTCGATCGTTTAATGAAAGGTTTTATACTTTATTTATCAAGAATAAACCAAATTTTCACAATCACTTTGATGAAAAGATGTAATAAAAAAATATTCCAACTTTATGGGCATCAGTGTATTTTCAATATTTTCAAATCTAG…	3085	4071
Fic_If_01	1	Nanotag_027	GTGACACTGACCACATCAAAGC	actgaccacatcaaagcATTTATCTG	TTGAAGTAGCTGGCAGTGACGTGCAGTCCTTTCTACCAATGGAT	GTCCAAGATATTTCATCTCATATGTGACACTGACCACATCAAAGCATTTATCTGATTATAATATTAATTTAACAAGCTCTTCTAGGGCTTAGATCAGAACAAAAATTTGCTTTCAGTTTGTGTCCATGACTCCACAGTACTTGGTAATTTTGAGGACATCAAATGACCGATTACCTTGGCCTTGCCCAACTTTGTCATGTCTTATCCTGATTCATACAAACTTTCACCAGTCTACTTTTTTTGATTTTCTCTAGAGTAGTTATTTATCAGGGTTGGTTTTCATGTAAAGCCAAAAAAGAGAAGTGGGAGAATGGAACTGAGGGAGGTGATCTACTGACAAAGATTGACATAAAGAATGGATGAGTGGGAGTAAAGGAAAGAGAAAGAGGTATCATGGTG…	3496	4482
Fic_If_02	1	Nanotag_028	TACATAATTGATTCATATATTTTGTTA		TTGAAGTAGCTGGCAGTGACGTCTGTACACAGAAAGATGTATGTGGA	TATTGAAATACATAATTGATTCATATATTTTGTTAGTATGTAAGATTATTAGTACTGTATTGTATTGTATTGTATTGTATCATATTTTATCGTTTTGTTTTGTATTGTATTGTATCTGTACAGTATGTTTTTATGTTTGGGGTTGCTTGTTTACAAGTTTTTAACTTATTTTAGCAATCCCGGTATTTATAATGATTTCATTTGTAATGATTTCATTTTTTTTTTTTAAATCTTTTGCCGAATAAATAGCTCATGCTGCAATGATAATTATAAACCTTTAGGTCACTCAGGAACCCCATGGCTTTTACAACCTGATTGCCTGTCTGATTATCAAGATATTTATGATTGGAAATTGAAATCAAATTTTGCGTTTTCCTAATGGTTTTCATAACACTACAG…	3561	4547
Fic_If_03	1	Nanotag_029	GTTAATCCTGTTCTGGCTCCAA		TTGAAGTAGCTGGCAGTGACGTCTGTACATCAGCGCGGAAAC	GACAGAAGGGCGTTTACTCTGTATTAAAGTATATATGAGTTAATCCTGTTCTGGCTCCAAACAGACATTGTCATTACCAATTATCTCTTTAAAAAGTTAGGGAAAAAAGTATATTATTAACACAAGCAGTTCAAAATTATATGTCATTTGAATATATAGCTTGTTACTCTTTCTCATAGACATGTGTTATATCTTACACAATTGTTTTGAATATTCGAAATACATTTCCTCAGTAACAACTTGCCAAACGCTATCATTTTGTTGTTGAAAAGCTAAAGGTAATACACAGTTTTCATCAATGTAAAAAGTTTGGTAAAGATATATATATATATATTTTTTTCCCTTCTTTTCTTGTTTCATTTTCTTTAGTTTGTCCAAAAACAAATCCATTATTGGTTT…	3332	4318
Foxb_Ur_01	1	Nanotag_030	GTTTGTATGAAAATCCTCCGCA	tatgaaaatcctccgcaCATATGG	TTGAAGTAGCTGGCAGTGACGT TTTCACAGAAAAGTCGCACAAC	ATGGTTGTACAATAGTTCATAAGATTTCACGTTGAACTGTCCAAGTTTGTATGAAAATCCTCCGCACATATGGAGCCTAGCCTCGCCACTTGTCATCAACTTCAGATCTCCACATTTCCTTTACAATTTAGGTTTGTATAAATATTTCATTTCTATTCTGTATATAACTCTTTGGAACGTGACACAGATGAAAAAGATGGAAATTGAACAGGCAGTGCTGGTAATTTTCTGTACACTCTTACTCCAAGCCTTCAACAAACTCCTTCACGGCTCTCACTCTTTCCATCTCTCTCTTCATTGTGAAAATGCCTCTCTATCAAGACAAATATTTGTACAATTCATTTACTACAGGTCTTTATGTTTTCCCCTTTCCTGTTCTCAAAAGTACGCGTCACCCCG…	3515	4501
Foxj1_If_01	1	Nanotag_032	TTGGACCTATACCGGCATACAA	ATACCGGCATACAATACCACCACTG	TTGAAGTAGCTGGCAGTGACGTTGAAATTTTCCATCATCTAATTCACA	TCGCATTCGGACGCCTACAAAATTCTGTCTCGCGCCAATGGGCTTGGACCTATACCGGCATACAATACCACCACTGTGCCACGACCTGTTGCACCATCGCAGCAACCATCATAACAAGTGGTTGTTTTGACCACTCATTTTCACTGTCCACTTTGCCTTCAAACTGTGATTAATTCAGGATTTTATATATAATTCTACTACGAAGAAGCCATTTCACTTGTGTTTGCAACTTTGTGAATTTGGTGCCTCCGAATTCGCCTTCGTCAATTTTGGTAAGTTATTTTATTAAACTGTGACTGTGACAGTGTGAGACACGAGGGACTTTAGTTGTTTACATTTGTTTACTCACTGACTTTTCTAATTTAGATGTTATCTACCAAATTCTAGCTCACCCAACAT…	3046	4032
Foxj1_If_02	1	Nanotag_033	AGCATGTTGAAACTAGCATGAC	GAAACTAGCATGACTAGACTCTAGA	TTGAAGTAGCTGGCAGTGACGTATAAAAATAGGCCCAGGCTTCC	CTGACCTACTTGTTTGGTTGTACTTGTAGTAGCATGTTGAAACTAGCATGACTAGACTCTAGATTATAGCCTTCTTTGTCTTTGACTTTAAAGCACTCGATATGTTCTCCCTGCTCTGAACTGGTCCAAGTGCAAATAGAGACACAGTCTGTTGTGTTGATACTTGAACCCTGCTGAATAGCATTCTTTGAATAGTGACCTGCTGCATAACAAAACACATCCTGGAGTTCATGAATACCATCTTGTTCCTGACAGAGCCTCCAGCACTTTTTTAGAAAGTTGGCTGAGGATAGAGAGAGAGAGAGAGACAGACAGAGAAGGGGGGAAAAGGGGGGGGGGGGGGAGGAGGAGGGGGATATATTAGGAAGGGGAGGGAGAGAGAGAAAGAGGGAGAACAAA…	3497	4483
Foxj1_Uf_01	1	Nanotag_034	TTACATGGCATTGCGTATCAAG	CATTGCGTATCAAGAAGGATGGTGA	TTGAAGTAGCTGGCAGTGACGTAGAATTTTGTAGGCGTCCGAAT	TATCTTTCTTTGATTACATGGCATTGCGTATCAAGAAGGATGGTGAAGAAGGATATGAGTGAATGCCCTAATATTGTCATGTTATTACTGTAGAAAGGGGATATTTATATAGTGGGAGCTAAGAGGGGGATGAAAACAGAGAGGGAGAGAGAGAGAGAGAGAGAGAGAGAGAGAGAGGGGGGGGCGCACACATAATGAGTGAAAGGACGAGAAATGGAAGTGATCGAGAACTCCGATTTCTACGAAATCAGCGAGGGAGAGAGAGAGAGAGAGAGAGAGTATCAAAAAGAAAGGGCGTGGATGAGAGAAAAGAAGAATGTTAGTATTCTTCCCTTTCTTCGCAATATGGAAAAAAATTAAAGAGGAAATTAAAAACGTGATCTTTGGAAAATCTTATAT…	2763	3749
Foxj1_Uf_03	1	Nanotag_035	TTACCTGAAGGAGCGATTGGTA	AGGAGCGATTGGTACCTGCAGTGTA	TTGAAGTAGCTGGCAGTGACGTCCCCTATTAACGTCAACGAACA	CTCATCATCCATTCACAAACAAGACAATGCCTTTAACGATGTTTACCTGAAGGAGCGATTGGTACCTGCAGTGTAAAATCTGATCAAGTACATCCACCTGTCGTACCCCCTAAAGTACCGTGTGAGTTGGACCATGATTTTGAGCCACTTCAGACATAATCACATCCACTTCAAAGGTCGGTCATTATCTTCTTCTGTCTGTCCATTCGGTCTAATACGCCAATAGACTCTTGAAGAAGATAAAAAAAGAGATATGCTTTACGTTCATCGTGCAAATGTTAACCTATATACGAACTTTCAATTTTATAGTTTATTTCAACAGGACAAGTTGCTAGGGTAACCCCAGTAAAATATACATATTCCTTGACTTTCGAACACATTCACAATCAAAATATAGTT…	3346	4332
Foxn23_If_09	1	Nanotag_036	CTGTTCTGGGTTCTGTTCCTTG		TTGAAGTAGCTGGCAGTGACGTCCAGCATGAAAACAGAGTGCTA	TCCACTCGTTTATTTCTTCCTGTTCTGGGTTCTGTTCCTTGCATACACAATCAAGGTTGTTTTGTTAGAGCAAATTGATTAAGCCCTCCCCAGCAGATGTATGGTTGCACAGGAAATAAGTAATATAGACACTACCATAACTTCATTCATGTAACATGAGGCACGCAAAGATGATTAAATACCGAGAGTGAAACCTGATAAGAAACCAGTTAAATACGGGGCGAATGTCGATATTACGTATCATTCAATCAATGCAATACATCCTGGTTGGTTGGTAACATCCTGCCAATACTTAATGCACTAATTACCATTAGACCTGTATAATAATAAGCCACATTATGCATTATGTGTAAAACCTAGATCTACGCACACGAGTGAATGAACACCGTAAGTGTTCCT…	2338	3324
Foxn23_Uf_01	1	Nanotag_037	ACAAGGAAGGAATGTTTGAATG		TTGAAGTAGCTGGCAGTGACGTAAAAAGAACGGAAGACAGCAGA	TACTAGTGTGTAAGAACAGTAAGATATATATCTTTCTGTTCTTACAAGGAAGGAATGTTTGAATGAAATATTGTAGAATCTTTCCATCATATCTTTGAAAGAACAGAAATTCTTTTTGATGGAATCTTTGTCAGAGTTTCTACAATTGCACGTCTGGATTGTCAGTCGTGTTTGATTATGAGCGGTAGGGCAAACAGAGTCGTCAAATTTGTCGGCGAATCGCCTCGAGGCTCTGCGGGGAACGGGAGCATGGCCCTCCATCATCAACATTGCAATTAAGGGAGGGATGCACATCGGTGTCCGCTAAGAACCTCGTCCTACAACATAGGGATGGTGATCGGACAATCTCTGTCTTGTATTTACTCTTGGAGGTTCTTGTAGTCTCCTTACAGAGACTTG…	2808	3794
Foxn23_Uf_04	1	Nanotag_038	TACCTCTATGTGTGCCTCTTGG	ctatgtgtgcctcttggCCAAA	TTGAAGTAGCTGGCAGTGACGTACATTATCCCTCAAGCCAAGGT	TAGATAAGCAATATCAGAAAGATATGATTTGAATGAAGTACCTCTATGTGTGCCTCTTGGCCAAAAATCAACAACAAGCTCACAAATGATAGATGACCATCATCGATTTATGCAAGACGATTTCCATCTACTTTGGTTTCCTTTTTATCGACAGAGATGGTCTGAAAGTAGTTCTGTCGGTTAATTTACATGGGTTACCATGGCAATGCAGATGCAAGTCATCTTTGGGGATGATGTTTCCCCTCGAGGGATGGAGTATGGCATTGAACCTGGGATTCCAGTTGTGTAAATCTTTCTTCTGCATCAGCCTTCTGGAATTTGGCAAGGAATTAGATACTTCTTTTAAGGCCCGGTAGATAAATAAATGTGCACCCGTTTTGACAAGCTACCTACTTCATA…	2045	3031
Foxo_Dr_02	1	Nanotag_039	GAAGCTAATCTCTATCTCTCCG		TTGAAGTAGCTGGCAGTGACGTAGGAGGGTTAGGATGAGGAGGT	AGGAGAAGCTAATCTCTATCTCTCCGCCCGACCATTATTTATTTGTTGAACTATCACATGGGGATGGAAATCTCATTACACTTGGGTTGGCTGGGAGAGGTGGGAAAAAAATATGAGCCCCTAACACGAGGCCCTAACGCACTGCCTTCCCTGAGCGAAGGGAGATAGGAGTGCGAGATATATATCTCTACGAGGATCAACTGTGAAGGCAGAACAATGTGGAAAATTAGAATGGAACTTGGTCGTAAATCACGGCCATGTGGGAATGCGGTGGGGGGCTGATGGCAGGGCTTGTGTTTCTTCCCCGTACACGCACGCACGCTGCCCCGCTTCATAGTGCATGCCGGAAGCCCCCTCGCTTCCAAAGACTCATGAATGATAATGGCTCCAGATTGCTTC…	3397	4383
Foxo_Ur_01	1	Nanotag_040	TAGATCACAGAGAAATCAACTGTAGAC	cagagaaatcaactgtagacTTTCATTC	TTGAAGTAGCTGGCAGTGACGT ACAAGTTGTGTCGAATAGAGTTCTGC	GTGTAGGGACAAGTTGTGTCGAATAGAGTTCTGCAGGGGAAATCAAAAGGCAGGAAAACGTTTCAATGATTGCATGAGTAATATAAATAATATAAATTATAATATTCGGGGGAACTTTTTTAAACAAGGCCACCATTGGCTGTTCCCTTGTTCTCCTATTTCATTTGAAGCTATTGTATAAACTGAACATTCTTTGTATGTATATACTTGTATGTTTATTTGCATTTGCTGTGTTTTTTATGAAAATGAAATGAATAAACAAAATAGAATTTGATGTACAGTGTACATAGTGCAAGAACACAAAGGCTTGGGAAGTATTTAAAGAGGGTTTAAACAAGGCCACCATGGGCTGTTCCCTTGTTCTCCTATTTCATTTGAAGCTAATTGTATAAACTGAAC…	2756	3742
Gatac_If_03-2	1	Nanotag_041	GGGGGTAGTATCCAAAAACAAA	AAAAACAAATCACATACATTTTTTT	TTGAAGTAGCTGGCAGTGACGTGCAAATTTACCACCTCCACAAA	TGTTTTTTTTAAATGTCCCTGTAATAGTCTGTATGGGGGGGGGGGGGTAGTATCCAAAAACAAATCACATACATTTTTTTATATTGTTCATTTGCTTCCGTACATTGTCGTTACAAAACTCTGTATAATGGGGTAAACACACACTTTGAAACTTCCGATCGACTTGGAGCATAAATGAACAAGGTTCAACTGTAATTCAGAAGGTCAATCCTAAACTTCCGCATCACCTCATTGATAGTGGCTGAACCAGATATTCACTCTTATGGGAGGTATGTGGGTGGAAATACCTCACTAAATATCAGTTTAATATTATTTAGTTATTAGATATTTTCATTTTTAAGAATTGTAGTTTTTTAAAATGGAAAAGGATGTAAGACAAAATTTACAACGTAAGGAGAA…	1381	2367
Gatac_If_05	1	Nanotag_042	ACATTTGGGTAATTCCACCTCC	tttgggtaattccacctccTATTCA	TTGAAGTAGCTGGCAGTGACGTTGTCGTCTAATTTATGGTGAGAAAAA	CTCTACCATGCTCATATACATTTGGGTAATTCCACCTCCTATTCAACCTGTATGTGTAGACTTTGTGTAACATTTTCATAAACACACGGAAATAGCGCATTAGGGGACAGCTTTGCATGGGTGAAATAGGACACCAATTCTATGCCCTGATCGTCGAAAGTATGAAGAATAGAGAGAGAGAGAGAGAGAGAGAGAGAGAGAGGGAGAGAGAAAGAGAAAGGTATAACCATATTAGGCGGAAATGGTAGAGCAGTGTTTTAACTGCGGTTTTAGCTGATGTCGCAGGGGTCATGCAACACGCGTGACCTCTACACGTGGCTCTAGTCTTCATATTTCATGCCCTTCCATGTTTGGAGGGGTAGGAGAGGGTAGCATATATTTAGGGAATACACCGGTTCA…	3418	4404
Gatac_Uf_01	1	Nanotag_043	AATTTGCAAGAACACCGAAGAA	aacaccgaagaaTCCTTATTGGTA	TTGAAGTAGCTGGCAGTGACG AAATGAAAATAAACAAGGTCGCTA	TTAAAGGATTTCAACCCCTTCGAAAAGTAAACAAGGAAATTTGCAAGAACACCGAAGAATCCTTATTGGTAATAGATATCAATTAACATGATAAAAGCACTATAATTAAATAGCCATAAATAATGCGATTTACTAAACATCAACGATTTCACGCATTCACCTACGATTTTATTGAGGATATGGCACATTACAAAGCTTTGTACACAACTTCATAGTCGTTAATGTAAACACAGCATAATTCCCATTTTCCAAATCATCGAAATGAAAAATCACAAAACAAAGGCCCTTTTTTAGCCATGTCAATGTCTTCGACGTCCTATAAATCTGATATATATATATATATTTTTTTTACCAAATACACTTTTTCTTTTGTCTGCGTTTTTGTGTGGGGGTAATATC…	2697	3683
Gatac_Uf_02	1	Nanotag_044	CAAGCTCGAAGAAGAATGGCTA	cgaagaagaatggctaTTAATTTCTCG	TTGAAGTAGCTGGCAGTGACGTTCCATACTCATATCAACATTATCCCA	TGACACAGCGACCTAATGTTTTTTAGGAAGCCGCAAGCTCGAAGAAGAATGGCTATTAATTTCTCGTTTGATGGAGTTCGGAGGGCTTGAATCAAGATCAAGTCATATCTTGCCTCAAATCAGAAAGAAACTTTACCCAAGTTATACCGAACCTTCTCCCTGATGGACATTAACCATGCGTTAAATTAGAAACGCTTATTTAAAAAAAAAAACCTCGACTCTTGCGCCCCCCCCCCCCCCAATATATTTCCCTTAATACATCTCATCACTGCTTATCAAAAGACACAATCTCTCTCCCCGAAAATCCCTTTTGATAAAGGTGACTATAAAAATGCGCTGGTATAGAAAAAGGTGCAAGATATGCGACATTGATCTAAATGGAGATAAAGCTTTGTCAGG…	3220	4206
Gsc_If_02	1	Nanotag_045	CAACGGACGACTAGAAATGACC	gacgactagaaatgaccTGGTAT	TTGAAGTAGCTGGCAGTGACGTATTTTGAAGATATTGCCCACCC	TCGCGAGGTCAACGGACGACTAGAAATGACCTGGTATAGACTTGATGAATGTGGATGGTTTTAACATTCCGTTGTCCCAGTACGAATCTAATCGCGACAAAAGAAACAGGTGTGTTGGGTCGTTATCAAGCTCAGTTTTGTATTTTAAGGGATGAGGTAGGATCTTATCACTTTTCTTCTGAGTGTTTTACCAGAGAGGATGTAATTGGTTGTCATTCAGAGAGAGATGTGTGTGTCCATCGCCAATGATATTGTATGGAGAGATAAGCCTTGGACGTGATTCACAACGTGTCGAGATTAACACCAGGGAAAAGAGCTCTCCAAAACGATTTTCTTTATTGAAAATCGAATCGAGATGAATGCAACGCCATAAAGACCAAATTCAAAGGGACCATGGTT…	4165	5151
Gsc_Uf_01	1	Nanotag_046	CTCGCTCATTAGGCCCTATTCT	gctcattaggccctattctTTCGC	TTGAAGTAGCTGGCAGTGACGTCACCAAGAAACAGAGAGCTGACC	AAACTATTATCATCTCGCTCATTAGGCCCTATTCTTTCGCGGTAGGTAACATTTTTAAGTTGTTGCTAAGATTGCTGCTCTTTTAGAATCTTTTAGAAAGATGGAAACTTGTGAGGAACGAGGCAAGCTCATCCTCTAATTGTGTAATCTCTACTGTACATAAGGATACCACCGTCACTCCTAAAAAACACCTTCAAAAGGACGAAAAGGTGAACATGAGCTGATTCAGCGAAACAAAAGAAGGACAAAAAGGGAAAGTCGTTCAAACTGTTAAGCCTTCTGGTCCTCAACTATCGCGTTATTGTTCTGACGAGAATACCTCCCCTACGGTAGACCTTCAAATGAATATATAGGATTTTCTGTCTTTTGCTACTACTTTTTGTAATGAACAAACAGATT…	4233	5219
Hnf1_Ir_02	1	Nanotag_047	GATTCTCTCGTTCTTCCTTGCTC	tctcgttcttccttgctcGGGTTTC	TTGAAGTAGCTGGCAGTGACGTAAATTGGACGTTGATATTCGCA	GATTCTCTCGTTCTTCCTTGCTCGGGTTTCTGTTCTGGTTATAAGCATGGTAGAGGATTCTCTGAGAGGCTGGGCCCCATTTAAAACGATTCCTTCGCTGTCTCTTCGCTGGATTTTCATCCGAAGTCTGCACGTAGTAGTGACCAGTCTCTGGATTCGTGAATTCTGCCATTTAAAAAGAAAGTCCGATACACAGGCATTAACTTCTTTGAAAATAGTGTTATGAACTCAATACTGTCTCAATACTGAAGGATACCAAAAGTATAGAATTCGGCTTCCTCACAATCGTTGTTGCTTTGTCGGACGTAGCTTGAAAAAGCTTTTGTATTCAAAAGCTTTCTCGTCAAGGAAATTTTGATCTTAAAACCATGCAACTACTTTTTTAAACATGTTTTCTCA…	4077	5063
Id_Uf_01	1	Nanotag_048	ATCGCTTTGTACCGTCAGGATA	GTACCGTCAGGATATTGCTCTTTAT	TTGAAGTAGCTGGCAGTGACGTAAAAATGCAAGGATGACTCGAA	CAGATTATCATCGCTTTGTACCGTCAGGATATTGCTCTTTATAAATCCATACATTACAGTATTTGTTACTTCTCATGAGATGAATAGAAAGAAGTTGTCCTACAAAATGAAAAGAGGAGTATGAAAAATGGATAGGTCAAAATGGCTAGAGAAAAACTTTTGGTGGAGGAGGGGGGGGGGGGTAGTGACTTCTGAAAGATCTGTACATTAATTTTTGGCGTGCATGGTCTATGCAGATGAAATGATGATTGATACAGGGGTATGATCTTTCCTTAATCCTTTATCATTTTTTTTTGTACTGGTCCTTACCATATTTGCTTGGTAGCATCAGTTTGGAACCGATGACAAGCACCTCCATTCGCCCCTCTTTTTCTTTCTTTCTCTCTCTCTCTCTGTCAC…	2870	3856
Id_Uf_02	1	Nanotag_049	GCAATCAGTGTAAGTTTTGTTGGA	TGTAAGTTTTGTTGGATTCTGTGAG	TTGAAGTAGCTGGCAGTGACGTAAGTTCAAATCCCCATCAATCC	AAACGTTTGGCTTATGTCATTTATTTATAATCTTGAGCAATCAGTGTAAGTTTTGTTGGATTCTGTGAGAATTCAGTTTCTATCATTACCAGAACTCAAGGTTATCCTTAAAAATAATCAGTAAGTTTCTTTTCAAAAGAATGTGATTTGTACAGGAAGACATTGACGAATGACGTTCAAAATTAGGTCCTCCCACTAAATACTGGACTCATATTTCCACCCCCCCCCCCCCCTCTCTCTCTCTCTCTTATCTTCAAGAAAGTGTTCTGTTATCTTGACCCTGACCATGGAGGAGTCGTTGAACTGAACGAAGCCAGTCGATTGTTTCTGAAATTCTGAGGAAGTCTTAGATTTTGTATTCCTCGGATTTGAGGTGAGAGCAAGGACTACATGGCATAT…	2653	3639
Id_Uf_03	1	Nanotag_050	AATCTTTTCGCCAACTTGTTCA	CGCCAACTTGTTCAAGNCTAAATTT	TTGAAGTAGCTGGCAGTGACGTGAGAAACACGGAAATGCGATTA	CAGGTAATCTTTTCGCCAACTTGTTCAAGNCTAAATTTTGAAAGAATATTCCTCCAGGATGGATATCCCCGATCGGAAACACTTGTTCCATTGTATAGGACGTCAAGTGAGCTGCAGTGATTATAATGAAAATGAGTTTAAGAGTTGAAAAGGGGGTAAATCTCGTCTGGTGCCAGATTAAATCGGGGCTATTCAGCACCCAACACCAATCCCTCAATGGGATGAATCAAGGAGCTTATACCATGGACATACTACCTCCTAGGTTGAAAACACACTGACACTGTCTTTTGTGCATGGTAGCGTTCCCACCAGCCCTTTCCGATTTATTTCAAAGTGCCCAGGTCGTCGGGTATTACGGGCATGGGATCAGGCTTAGTGGGGCTGAGATTATAGTTTGAC…	3332	4318
Irxa_If_02	1	Nanotag_051	ACGACTTTGCGAATGGATTATG		TTGAAGTAGCTGGCAGTGACGTCGGACTTGCCGTATACAAATTC	ATATTTTAAAATTATGACAGTGTTGAAGATACATGTAGTTCAACGACTTTGCGAATGGATTATGATATTCATAACTCACCAATCTTGGCCGGAGGGAAGATTTGATCGAGAAGAAAGCTTCCCTTTCTCCATCAACTCTAAGCTCATCAATTATCTCTCATTCATTGAAATGAGAAATGATCCAAATTTGGCACGAAGAAAAGAGAGAAATAAATTATACCGCATCATTGTTATCTCACACAATAACGTCAGAAGGCGATATGGATAGACAGATTTTATCAAAGAAATTCTGGAATATAATTTTTCTTCCTTTCTATCTATCTTCGTCTCTCCATTTCTCTCTCCGACTCTCTTTTATATTTCTATACTTGCTACAAAGTTTAACAATTACGTTTCTAA…	2495	3481
Irxa_If_06	1	Nanotag_052	AGTGGCAGAAGAAGGACATCAA	agaagaaggacatcaaAAATCC	TTGAAGTAGCTGGCAGTGACGTGCCTCAGATGGTCTCTCACTCA	TAAGAATTAAACATTCTCACAAAGTGGCAGAAGAAGGACATCAAAAATCCCTTTTTCCGTATTTCGATGAATTTACATTGACCAACAGGCAAGCTATCACGTTGCTCAAATTGCAAAATTTGGAAGGAAAGAAAATGCCCCGAAACAGAAACATCGAGAACGGTGTAAGAGTAGGAGTGTGAGAGAACTGAATTGCTATTGCAGATGTAAAAAGGCTTGTTTTGTTGTTCAATTTTGGCGGGCATTGCTGTATAAGATGTAATCAAATTCGGAAGAGTGACATCTTAGTTTTCGAAACCCCCAGGCTCAATCTCTCTCCTTTCTCAGCTTTTTTGGGTGTTCTTCTTTTATTTTCTTGACCAAGTAAACCCGACGTGTTGATTATTTCTCACCCTTTTG…	2281	3267
Irxa_Uf_01	1	Nanotag_053	TCCATGTCGAGGACAAGCTATT		TTGAAGTAGCTGGCAGTGACGTCATCTGAAATGGTTAGAGGCCC	ACATGCATAACTTCACGTCACTTTCCATGTCGAGGACAAGCTATTAACTTTCAGACGGTTAAGATGAGTAGTGATTGCGTAACAGTTAATGATGCTAATTTCTGGCTGCTAAATTCGTGTAACTAAAAGCGGAAGAAAGGCCTTGTTAATGGTGACTTGATTGTTTTATGGCCTAGTAAGTCACCCGGGAGCGGAATTCCCATAATAAATCGAGACACCTGAGAAACCTGTTTTTCTTTAAATAAAATGAAGGTGACAAATAATTAGCTATCATGTAACGACAGGCGCTCTGACATCCCATCTTTTCAACAACAGGATACAAATAAATACATGTCAGAATAGATTCAGATAAAAGTAGTTATTTTTTGTGTGTTTATTTCATTTTATTGATTGTCTGTA…	2250	3236
Lim1_Ir_01	1	Nanotag_054	GATGTGATGGATAACTGAGGTCC		TTGAAGTAGCTGGCAGTGACGTAGTTGCCGTAACAAAGTGTCGT	ATTGGATGTATACGTTATAAGATGCCCTATACTCTTTGAATTGATGTGATGGATAACTGAGGTCCAAGAGACATATACGATCGTGATCATGACATACAAGTATTTGAATTGTTTCTCAACACTGCCAACAGGATACAGGTCTGGTAAGAAGGTTGAAGAGAGAAGGGCTAGCCGTAAATGCGAGAGGTAGAAACTAGAAAATGATGTCTTTCAAATTTCCATTTCAACCTGTAAAAGAGGGGTATTAGGTGTGCTGTGGATCATGTTTGCCAGAGTAAGACTGATAAAGCAAAATATTCAATGTCCATACTCCAGGCAGGAGTTTAATAATATGAAATTAAATACTGATTATGCATACAAGAGTATTAGTCATTGAGAGTTCACATAAGCTCAAGGAAA…	3696	4682
Lim1_Ur_01	1	Nanotag_055	TCATTTTGGAATGTTCTTCCGT	ttttggaatgttcttccgtTCC	TTGAAGTAGCTGGCAGTGACGT TCACTACCCTATTGTGGCGAGT	TCCGCTGCGATCACTACCCTATTGTGGCGAGTCGCTCGTCGCCGACTGTAGCCCGCTGAGAGTGATAAGGGTTCGGTGTAGTGTCAGTGGAGCAAAGAGCTGCCACAATATTCCACTTCACGTCTACTTGAATTTGTCCACAAGTATGTAAGCTGGACCCCAAATCAGAGGTTCAGTTCCAAGTTTAGCAAGAACATGTGTGATGCACTTGATAAGGCGACATTGGCACAGCAGGAGATGGCTTGTTACAGCGTGACTTGTCGGGGAGAGGTTAGCAGGCGTTTACCGGTAGCTCACGGGCTCCTCATAAAGCGACCTCGCTTGCGGGTTTACCCTCCACTCCAACAAATCTCAGTTCCAGATATGATCAGAAACACCGCAGCTTACAATTCACAGCTG…	3589	4575
Lim1_Ur_02	1	Nanotag_056	CCACAAAGCTTTTAGTCGTGAAA	agcttttagtcgtgaaaTGATGATAT	TTGAAGTAGCTGGCAGTGACGTTTTTCCTCTCTACCTCCTTCGC	CAGAATTTTCTATCTTTTTAATCGATAACCACAAAGCTTTTAGTCGTGAAATGATGATATTTTTAATCAAAAATATTTTTGATTCGATGACAGCAATAATTAAAGAACATCATTCAATATAAATGGGATCATTCATTTATTCTTTCATACATTCGGGTTTTATCAACATTAAAAGAAATTGAAACATGATACCTGATTTTAGTTTGAATACTAATATCATATTTACACCATACATCAAAATCATGAATACAGAGTAAAGATGAATCTTTAAAACCGATTGTGAAATCATGCTACAATTTGAATCGGTAGTTCAAAGTTCATTTGAAATTCATTGGCCATGTTTGTGTGTTCATTGAATATTGATGCATTGCGATAATTATGCTTATAACTCTTTTTTTT…	4101	5087
Lim1_Ur_03	1	Nanotag_057	CGACATGACATTCACACATTCTG	atgacattcacacattctgTCACGT	TTGAAGTAGCTGGCAGTGACGTCGATGTGACAATCAGGATCAAA	TAACAGCAAGACATAACATGACAGAATCGACATGACATTCACACATTCTGTCACGTTTATGCTTCAATAAAATATAAGTATACATGACTTTTTAATGGATAACCCGTATGATAAGTATAACATTATCAAAGCAGTACATGGCTAATCCTTGCATAAATGTGTGCTCAAGCAACAACACAAAAGAGTCAAATACAAGTCTCTTATTACCTTATCACTTGTTTTGAAAACATGTGGCGCCATATTATTGTGTGATTGTAGAAGACCACCGTCACTGTGGAGAAATATTTAGACTTCTACATGTTTGCAATGTTATCCAGGCACAGATGAAGGAATGCATGGAAGGGAAGACAATTATTCTTGATCTCCTGGTCTATGGCACTGCATGGAATAATAGTTTTA…	4138	5124
Myc_Ir_01	1	Nanotag_058	AGTGGCGTTTGATGATGATTG	TTGATGATGATTGTTCTTGGTACAT	TTGAAGTAGCTGGCAGTGACGTGGATATTCTTGCACATTTCCGT	TTTGAACATTTGTGCACCATGGCCATGTTTTCGCGAATGTTTCGAGTGGCGTTTGATGATGATTGTTCTTGGTACATTATGTGAGGATGGCGGGCACTTCTTCTCAACTGTTACCACATCGATTTCTTCCTCTGCAAAATCAAAAAGAATGCACAAAAAGAAGGAAAAATTAATATACTGAAATACATCACAAGAACAAGTAAAAAAAATTGTCAATCTTAATATCAATTAAATCAATTGCAATATAATGCATATCAAGTTCTTTTCAAAATCTTGTGTCTATCTTCAACCAAATATTCTCCTATCACATACACCTGTCTGGGCCTCTTTAATAGCATTGCTGCGGTATTGCGCAACACTTATCTCGCACTGGCATGTATAGAATTTGGCGACCATTGT…	3145	4131
Myc_Ur_01	1	Nanotag_059	TAATTCCAAAAACCCGACAAGG	AAAACCCGACAAGGTTTGGCGATCT	TTGAAGTAGCTGGCAGTGACGTGAATAATTGACGATGTGGGGAA	CAGAAGCAAATTGACAAAGTATAATTCCAAAAACCCGACAAGGTTTGGCGATCTGCTGGTGAAACTACGCTCGACTCAGACAGAATGACCCAGACGAAGTATGTTCAGACGCAATATATTACTCTTGAGAAATACTACGGTACCGTGGACTATACGTATTACTCACAAGAGCATTATCGCACAAGCAATGCTTACATACATTACCCTTTTAAAAACCGCACCACAAGCGCTGAAGCTTGTATCGGCGCGCGACCGGGGGGTATTACTGCTATGTTCCGATCGATGGTGCGGACGTGATATTCATTTCCGAATCCAAGATAGCAGAAATTAGAAAATGTTTGAAATGTTTGAAAGCATGGAAAACATCTCGGTAGGAAATATTTTCGAGTCATGAGTGAG…	3217	4203
Nfe2_If_02	1	Nanotag_060	GTCCGTGACCTTGCATCTTATC		TTGAAGTAGCTGGCAGTGACGTGGGAAAAGGCAAAACAGAAAAA	TCATGTATGCTGTGTCCGTGACCTTGCATCTTATCGTATGCGCCTGTCCAAAACTTTTAAGTAATTATTGTCGTACCCCCCCCCCCCCCAAAAAAAAAAACACCCAACCCCCTCCTCTCTCTCTCTCTCTCTCTCTCTCTCTCTCTCTTTCTCTCTTTCTGTTCTTTTTTGGCAGTAAAATTGCGAAATGGTGCCATCGCAAAATGTAAACATACACCAACAAAAATAACTAGTATTTGAATTCAGACGTTCTTTATAGTTTTATCACTATCTACCTTGCGACATATAAAATATAATGTTTGTACATGTACATACGTATTTGTTAATTTTGAATTGTATTAGAATATTGGCGGGGATTTGTGGCGATCCTGTCATGTAGCAGCTGATCTGGGACAATAT…	2803	3789
Nk1_Uf_01	1	Nanotag_061	TTCACGTGTTTTTCTGTCTCCA	tcacgtgtttttctgtctccaACC	TTGAAGTAGCTGGCAGTGACGTTTGTCTTCCTTTCCTCTGTTGG	CAACGAAAATATAAATTCTACATATTTTCTTTTCACGTGTTTTTCTGTCTCCAACCCTGTTTCCAATCTTTGTATTACTTCTGCATATTTCCTTTTCTGTATTTTGTTACACAGTAGATATTATGTTATACAATATAAATGATGAATATAAAGGACAAAAACAATAACAGAATATAAATTTAGTCTAATAAAGTAGATCAAATGCTAACGCACCAGCCTTCACGCAAGGAAGACATCCACATTCGGTGAGATACAGAACGGTAGAGGGCGACGGGACACATTCTTGCATTTTTGTTACACCCACTGACTTGTCTTCGAGTGGATCTCCAGGATTATAAAATGATTCATCAACATTTATATATTTCATGTGTTAACTTTATTAATTCTATCTTTCTCTCT…	3666	4652
NK22_Uf_01-2	1	Nanotag_062	CATTTAGTTTAACATCGGTAGGGTG	TTAACATCGGTAGGGTGTATTAAAA	TTGAAGTAGCTGGCAGTGACGTGGGATTGTCACTCTGGTCGTAG	ATGAGTACCAGCAACAGTTTTTTGTATTTGTTTTCATTTAGTTTAACATCGGTAGGGTGTATTAAAATTAAATGTGCTTCTAACTGACATGTGTAAGAAAGAATTATTGATCATCTTTAAACGCTTCTTGTGACAATAACTAGTTGACACAGAGGGATATCACTGCGCACACCTGCATTTTGTTGAAAGGAAACAGGTTTTGTTTTGAGCAGAGATAGTTTTTCTTTGGTAATTATCATGATTATATCCCCTCCTATAGATACCTCCACGTCACCCAAACCAGGTGGTGGAACAAAGTTTCACCCTGTTTTCTTAAAAGAAAAAAAGGGCACTTAAGCTCCTCGGTGTTTTGGTTTCGCACGAACACGAGATCTCGCAGAGACCTTGGTCATTTATGCA…	2243	3229
NK22_Uf_01-3	1	Nanotag_063	CACTTGCAAGAAGTGCATGTGT	AGAAGTGCATGTGTACACACACATG	TTGAAGTAGCTGGCAGTGACGTTAATCGATGCGAGAGATGGTTC	TAATATACAATAATGTAAACACTTGCAAGAAGTGCATGTGTACACACACATGCACATGCACATGCAAAAGAACAAACAAACAATAAAGTTTAAATACTTTTCGACTCTAATTATATAACACTTTTAGTATGTCACTGTATTCGTAATTAGTCTACGAATTGAAAATGATTATGACATTGAAATATATTATTCTGAAAATTCCATTAGTAAACTTCTAATCATATATTGTTTTATCATCAAATCTATTTTCTGTATTTTTGACTGTCATTTCTAATTACAATTTGACATACATTTTAACGGTGTAGTCCCGCTCTTATCATCATAGCTGTGTAAACCAATAAATTGTTTTCCATCTTGAAAGAAAAATAAAATCTTGAGCTTACGTGTAACCCCGTCTTC…	2807	3793
Not_Ur_01	1	Nanotag_064	CAGGTCATTGTCACGAATCCAT	cattgtcacgaatccatGCTTC	TTGAAGTAGCTGGCAGTGACGT AGAGCTGGGATGGATGGAAC	ATGGCGGGGAAGAGCTGGGATGGATGGAACATGAGGGCTGGCGGATACATCCCCAGGGGGAACGGAGATTGCTGAAACATGGGAGCTGGTCGAGGCATCATGACAGACATCAAGTTGGAACTCATCATAGTGATAAAGATATATTTCTGTAACACAGACGGATAGAGATTGAACACATTAAAAACTGAAGCAACATCAAATCGAAATACACCCTCCATCTCTTTCTCAGATTTCGAAATATATAGCCCAAAGTGGAATTTTGTTCAATATGAATAGTCCTGCATAAAATGTTTGGATTAAGAGGGAGTTAAACTCACAACTCCCTGGGTTAATATTAAACCGATTTTAGAACTCATATATTTGACAGGAATCTTTGAAATTTCTTTGAAAATTACTATC…	3795	4781
Prox_Ir_01	1	Nanotag_065	GCAATTTACCATTCATTCTGTCAA		TTGAAGTAGCTGGCAGTGACGTGGGTACCTGTTAGGGGGTGATA	GATACTAGACTTGATTAAGCAATTTACCATTCATTCTGTCAATGACTTCATTCATTTTAGTAACATTTCACTATCCATTCAAAGTGTGAAATGTTAGCCAGCTGAAAAACATGACACAAGCTCTCCTGATGTAAAAAAAAAAAAAAAAAAAAGAGAAGCATTATTAAAACAAAGCCTGATCTTCTCTGGTCATAAAAGATTGTACAAATGTGGCATAAAGGGTTGATACAAAAATATTTGCAAACTTCAAGTTCAGTGGGCAGAGTGATGATTCACTGAATTACGTTCTTGTGATTCTGTTTATTTGGATGTGCAGTATGTGTGACCCATCTCCTGTTTGGGCAAGAATTAGAAACCATCAAAATATGTGGTGAGGGCTTTTTTTACCTTTTCTTTCCC…	3648	4634
Prox_Ir_07	1	Nanotag_066	CTACTCCCCTGTCCTTTCACCT		TTGAAGTAGCTGGCAGTGACGTTGAAGAACTCACGCAATGTTGT	CCAGACTGCATCCTCATTCCTACTCCCCTGTCCTTTCACCTTCCACCACGCTAACCTTCACGGTATTCCTCCCCCCCCCCCCCCCTCTCAGTCTCACTCACTCTCTCTCTCTCTCTCTCCTTCAGTGAAGCGAAGTGTTGCTGGTGACCGTGAACCACACAGTGCATTGCTACAGACCATTTCATTGTTTTGATTCCTTACTCCCCTGCTTGTCAACACTTCATTGACATTGTAGACATGGTGGTGAATAGATTAGGCAAGGCTTTTCTCCATCTCCCCCTTCTCTCTCCTATACCTCTTTATTGGTTACATATTCATACTTTAATTCCTTTATTTACCATTGCGTTGAGAGATCCAATGCCCTGGGAGGAAGCATGGCCTCAACACTTGTCTTCAATC…	3076	4062
Prox_Ur_01	1	Nanotag_067	TCAGCATCCATTCATGCATTT		TTGAAGTAGCTGGCAGTGACGTTGCATCCTCGACCTTAGACATT	ATTATGTGAAATAATGGATTCAGCATCCATTCATGCATTTATTATGAGACATCCTAAATGACTCTAAAAATTGATTTTTCTATTGTTTGAATGTTTGTGTAATGATGGATGTCTTATTTTCATTATGCATTTATAAATGTTTGCAAGCAGCATATGCTTTTCAAGGATAAACCAACACAAATATGAGTGTAATTGTTTTTAACAAATTGCAGTGAATACTGTTCAAAAAAGTTATGAAAAGATAAAAAAAAAAAAAAAAAAACTTTGAGTCAAGAAAGGTGAAAAATTCAAGCTTCATTTTAGATATTGAAATGGGAGATTTGAATAAAGGATGAAATTTATTGTTTCACTATAGTAAGCCTACTATTGAATTTGTTTACATCTGCTATGTTTTTATTT…	2998	3984
Prox_Ur_02	1	Nanotag_068	ATTGACTGGAGTTGATGGGGTA		TTGAAGTAGCTGGCAGTGACGTCACATGTCTGAGGAGATCTGGA	TGTGGATCAAATATATTTTTTTCAATTGACTGGAGTTGATGGGGTATGTATGAATGTCTTTTCTTTTTTGTTTTGTGTTCGTATATCATCCTTCCATAAAAATGTAAGGACAATTGTTATGATTGGATAGTACTGATATTTCATTTGTAATCCCAATCTTAAAGGAAAATTACAGATGATATATGGAGCAGTTACACTGCCTATTAAGCAAAGATGGTATGCTAAACTTTATTTTACTACCAGTACTTAAATAATATATTCATCAATAAATCAGCACGATTAATGATGTCATATGACTTCGGCAATGCCAGAAGTACCTAAATCTGATTCCTTGTCTGCTTTAGAAGGGGTCTGCGCTTTCATGTCTTTCTTGAGAAAGAGAACACCAGTCGAAGAATA…	2533	3519
Prox_Ur_03	1	Nanotag_069	TTTTTCTTTGACTTCTGACATCTGTT		TTGAAGTAGCTGGCAGTGACGTAGCTGACAAAGCTAGCTGCCTA	TAATTTTTCTTTGACTTCTGACATCTGTTAAACTTTTCATCTAATAGTGACTGTTCTTCTTTCTTTTTTTCTTTTATTGATTCCATTTTATTTTTGAGATTTAAGTTTAGTACCCATTTTCATTTCATTCTGTGAGTGAACTAGAAGTTGAGTTTGGTTGTGGAGTAGATAATCTGGTTGTCTCATGGATGTCTGTAAGATTAATGTGGCCAACTGCCTGCTTCTTTCTCTGCATTTGTCAAGAGTAAAGACAGATTTGATACATGTGCACTCCTTTTTATCCCTGTCTGCCTCTCCTTAGTCCAAACCAGCCCAATTTCACGTTGATTCATTGCTTTTTAAGTGCAACTAGATGAATAATATCCCAAAGAATGGCCAAATGATCAGAGGCGAAAGCCA…	2549	3535
Shr2_Df_01	1	Nanotag_070	CCCCTGTGTAATCACATCAGTTT		TTGAAGTAGCTGGCAGTGACGTAAGTTTGCATTTTAAGACGGATT	AAACCCCTGTGTAATCACATCAGTTTAAGAGTACTTGCTAAAATACAAAGGGAAAAAAACGTTTTTTAACTTGTTGAATTTTGTTCCTTACATCTTTTTGAGTTACATTTTGACATGCACATAAAATATGTATAATATAAGTGAAACAAAATTGGTGAGATATCTGTGCAGCTGAAATGACTGTTGGGACAAATTTTTGAAATTGAAAAAGAAATTGATCTGGCGTTGAATTTTTTATGATGATTTTTTAAGTCTCCTAAATATTTATTTTCTCTTATTGATGTGTAGGATATGTAGCAAGCATGTACATTGCTCTCTCAATAACAGCTCAAATGGTTTTCTTTTTTCTTTTTTCTTTTTTAAGAATAATTTTTAATCAGGTGTAAGACTTGCTGTTTG…	3000	3986
Sip1_Ir_06-2	1	Nanotag_071	TCAAATCTTTTGAGCCAATACG	TTTGAGCCAATACGAGAGTACACAT	TTGAAGTAGCTGGCAGTGACGTAATCGACACAATCTTCCCTTTG	GTAATGTATTTGTAGGGTAATAATCACCAGTGACTCAAATCTTTTGAGCCAATACGAGAGTACACATTGAACGCAACGAGAAACACAATGTTACCTTTGAGTGTCCCATGCGGGGCTCACTTTGTGCTGGTACACCTGGATTATTTGAGAAATATTCACAATAGCCAGCTGGCGCCGAGGTGTCGCCAGTCGAGAATCAATATGCGACACGGCGCCGCCCGCAGTCACCGTAAATCGTGCGCTCCGTGTAAAAAGCGTCCTTGTATTACCTGCGCCTGTTCTGTAACACGTTTTCATCACCCACTGCTCTTCCATTACGAAAATTTGTATATTTATCATTGCTTTGTTAGATTTTTAGTAGATCTACTTATTCCATGAAAGAAATTTGAATAACTACTT…	2016	3002
Sip1_Ir_07-32	1	Nanotag_072	TCCCATCTCTCCATTCCTGAATTG	TCTCTCCATTCCTGAATTGATGAGG	TTGAAGTAGCTGGCAGTGACGT AATGggaaacgaggagaaagaa	TTCAAATCCAAAAGAAAAGATGAAGAGAAAAACCCACATGAATGTCGTGAGCTTACTCTAATGGGCGGCTCTTGTTGGACAGGAGACAAGATAAATACAGAGCAGAGCTCAGAGCAGAGGGAGAGAGAGCGGAGTGAAGTTGTTGTCGCGCCGGTGACTTGAGGACAGATTGAGAAGGATTGGCGGAGCGCAAAACGAGGGCAGAGACACGAAGTCTGGGGTTTTGTCCTCGAGAACAAGAGAGGGACAAAAGCCATTCAGCGGTACTATTAAAAGGCGGAGGTGATCACTTCTCCCGGTCATCAGCGCAAGATGCTCAACTCCTTTCTCTGTGTCCCACCCCTCTTGAGATCGAGGAAGCTATTTTGAATGAGGTCATTCATGCAAGATGACACTATC…	1198	2184
Soxb1_Df_03	1	Nanotag_073	TTCCCTCTCAAATATGTTTTTCCA	TCCATTAGTTGCAACTTCAATGTAC	TTGAAGTAGCTGGCAGTGACGTCCTACTTCCTGTAAATGAATGCG	TTCCCTCTCAAATATGTTTTTCCATTAGTTGCAACTTCAATGTACTTTTTTCTACATGAGAAATCGCATGAATGACGTAATTTCCCTAAAGACAGTGAAAAATATCTCAAATCAAATCGAGTAAATCAATAACAACAAAATCTGCCTGGCTATGGAAACGTGCTAGGCGAAGAATAGTTGTCATAGTAACAGAAATATCTCTGGCAGAGACTAAAAAAAAGCTCATATTTGATATTGAAATCCAATAATCCGACATTTCTATTCAGAAAAGCCTAGCCTCGAACGAAACTGATACGAAATTCCGTATTGTTCCCGTAGATTGAAAACGATGTATAACGGGGCAGCGAGACAATTTCACCGTTTCAAATTCGTGTAGAAATAAATCGTGTGGTTACCGAA…	1727	2713
Soxb1_If_01	1	Nanotag_074	TACGGGTGAACAAGTTATTGCG		TTGAAGTAGCTGGCAGTGACGTCCCGTTTCGTCGCATACTATT	TTAATTTTTAAAACATTAATTTGATTTACTAATACGGGTGAACAAGTTATTGCGAATGTAGAATATTGAAAGTATTGGTCAATGATGGAATAAATATAAAACTATTTGAAAAAGCACATGTATTTATGGATAGTATATAAATATGAACTGATGTGCATTCACTGCATTTTATAACTGTTGACTTTCTTGTGGTCTGTATCTGAAATGGACTTCAAACTGATGAGGTTTGAGTTTGTGGCATATGATTGGCACTCCGAGATGGGTTGCTTTTTTTTTTCAAGAAAAGGAAAAACAGGAGGATTTTTTTTTCGTTGCCTCTGTCGGGGAAAAGAACGTACCCCCTCATTCGGGATTTTGGGCCCACCTGCGCTGCGCTGCAAGCCGATCTTAATGACCCGT…	2763	3749
Soxb1_Uf_01	1	Nanotag_075	GACTGGGCCATTCATTACAAGA		TTGAAGTAGCTGGCAGTGACGTACACCAGGAACAGACATTTTGG	TAGGCCACACGACTGGGCCATTCATTACAAGACACACTTTATTTCATAGTAGCTGTTTATAGTTGTCACTGGCTGAAAGACCTCATTAAACAATCTCTTTTATCGCAAGTTGTGTCTGTGTTCTTTTGAGTGCTTCTCATAAAGGGAGGAGGGGAATGGGAGGGAAAGAAAGATCGGAACACAAGAGCGAGACCTTCATAGTAGTCCATAGTACAAGATCGACTCAATAGTCCCACGTGTGTGTTGCTATAAAGCCCATTCACAAGCCCTAACAAAAACTCCGCCCTTGTAAGCTACCACTCTCTTCAAAAGAAAATGCTCCTAGTGGCGACAGAGTAAATTCTCAAACACAATGCGCGCGGTGGGCAGAAAAACTGTTCCAAAAATACAATTTCCATT…	3014	4000
Tbx23_Ur_01	1	Nanotag_076	ATTCCATCAGAGGTGACGAAAA	ttccatcagaggtgacgaaaaATT	TTGAAGTAGCTGGCAGTGACGT AACCACCAAAGCTTGAGCTAGA	CATAGAGAAAGACGATGTCGGCGAGCTCGACGAACCACCAAAGCTTGAGCTAGAGGCTCTAAGGTTATCCAGTAAAATGCAAGAAGATAACCAAGAAACACTCGGATTGAAATATCCTGAAATATGGAAAAAAATAAATATGCGGAGTAGTACAGAGGGTGTACACAGTCGCCCAACTGGAGGAATAATAGTGAAGTGTTATGATGGATGGCAGATAGTAAATGTTCCACGAGAAACTTGGGATCTTTCACAAAATAGCGGTGTCTGTATCCCTATGAACATGTGAGGGTTTAGCCACCCAGATACACGTCTAGTAGTGGCCAGCTGTATTATTGTGTAGACTTTGCTTACAATAATCACCCCTAGTCTAACGCTCTCTCATTCTCTCTCCCCTCTGTC…	3664	4650
Tbx23_Ur_02	1	Nanotag_077	CTTGTTCAGAAGCTTGCACCTC	tcagaagcttgcacctcGACGC	TTGAAGTAGCTGGCAGTGACGTGCCCTCAATCGTTAGCTGATCT	GGGGTGGGGGGGGGGGGGCGAGACCCCCTTGTTCAGAAGCTTGCACCTCGACGCCCTATACTATAGACCAGTGGCTAGCGATTGGAGGGGGTAAAAGGATACACTCCAACACCGTCACCATGTTTGGTATCTAGACACACATTAACGTGAATGCCAGCTCATTTTCACGCCTTTCTTGACAACAATGTGTGAAGTGACAAACACGAGAGCTTTTTGGCGCCTCGCAAAATAGCACCATCAATACCGTCTGCCACCCGAGCTCTCCAAAACTAACATTTACATTTTCTCTTCGGGTTACATTTTGGTCAGCACAGTCTCGACTCCCTCTTGTTTAACGTGAGAGATTATGGGCGATGTATTGGCTCATTATTTTGCGAATAATAAATCCGGGCAAAATGA…	3720	4706
Unc41_Uf_01	1	Nanotag_078	CGCGTATCCATGGTAACGTAAG		TTGAAGTAGCTGGCAGTGACGTGAGCTGAGCATCCATTTCTGAT	AAAATGACGCGTATCCATGGTAACGTAAGAGATAGGATTTTATAATAAACCAAACGATTGCTTTGTGCATGGTTTTGTCTCTCCGCGCCAGGATAAATACATGAATGAAAGGTTTTTCTTCGTCTTCACCTCTCGGAGCCGACCTAACCGACCGCAGAATGACGATTGTCGCCGCCGAACGGCTGGCTCAATAGCTGGCTTGGACCCGTCGCCGGCTGAGTTGAGTGGCACGCTTTTATAGCTGTCTATATAGCTAGCTGAACAATGTTTTGCCCATTGATGCGTTTTAAGAAGCACCCATTTTGCCACAATATCTCAATGTCTCGGTTGGATGCTCGCGTATTGAGTGTCGCCGCTTTACTTTAAAGACCCTCATGACATGGCAGACTTTCGCCAGCC…	3189	4175
Univin_Ir_01-2	1	Nanotag_079	ACCGTGCTCAGAGACCAAACT		TTGAAGTAGCTGGCAGTGACGT TTGATGAACGTGTGAACGTCTT	GGAGGATGGAAGACCGTGCTCAGAGACCAAACTCAGTAGTAACATCATCAGGAGTGTTTCAAACACAGGTGGGTAGCTAGCGTCTTGAACTTTGCTTCTTCTATTTCTTTTCATCCATATGTTAGGTCGGGAAATGATTAACGACCTGATATAATGACATATGTCACGCCAATTACTATCAGGCCAAGGCTAACTATGCTGACAGCTGTGCGCGACGCTTGATTTATTCTTAACCATTATAACTTCCCATTTTATTCATTTTCTGTCCTACATCGATTGAACTTCAATTATATATTAATTCATATTCTAAATATAAGCTTCCTCCATACTTCTTTTTCTTCTTTCGTCGAACCTCAATATTTGTTCAGGTTTTTTACTTTCCTTTATTGGTGCGGAGGC…	3190	4176
Univin_Ur_01	1	Nanotag_080	AGCTAGTGAGGGAGAGAGAGGG	gagagagggGGGATGGTTAAATTG	TTGAAGTAGCTGGCAGTGACGT CGCTTAGACCCATAACCCGTAG	GAGAAAATGAGAGAGAGAGAGAGAGAGAGAGCTAGTGAGGGAGAGAGAGGGGGGATGGTTAAATTGAAAAAGAGCAACAGTGGTAAGCCTATTAGGTTGCAAAGCTGTATCGACTGAAAGTTCGACTCTTTTGTCAAGGGTTCTTTTGTTGGAATAAGGGGTAAGCATCGGGCCAGGAGTGCTCAAGAAGGGCTAAATCAACAAGTAGCGTTTNNNNNNNNNNNNNNNNNNNNNNNNNNNNNNNNNNNNNNNNNNNNNNNNNNGGAAACCCGTTTACTTGCTAGACTTCACTGTCCCATTATACTGAGTGACTGACTGGCTTTTTTTTCTTGTTTGGTAATAACATACATGAAAGGAGTTGTAAAGGGTACATGAGCATTTGTCTACATCAATAACCCA…	2911	3897
Z13_Uf_01	1	Nanotag_081	GCTTTTTAGCTCGTTTTTCGGT	GCTCGTTTTTCGGTTATGATTCGTA	TTGAAGTAGCTGGCAGTGACGTGGCGTTGTAAAAGGTTACTCCA	ATAAGAGTGTATGTCGAAGTAAACACGACTTGTGATGCTTTTTAGCTCGTTTTTCGGTTATGATTCGTAATCTAATTTACAGGAATGCTCAGGTGCTTGTTTCAAATTCTTTATTAATCTACTGATAAACAACTTTAACATTCACAAATTGAATTTTTGAAGGTTTTTCCACGATCTGTGTCATGTATAACCAAATGAAACGTTAAATAACCATTGGTTTCATTCTTTATGCTCATGCTGTATGTTGATTACTCAGAGACCCAGTTGAAGATTTCTTTTCAATGTCCTGTGTCCTCTATTCTGTACATCCTCGAAGTAAGAATCATTGTTGATGCAGAAGTTAAACGGTCTTGGATATTTAGCAGGTAGCGCTTCTTTTGAAGCCATTGTCCAGCGCGG…	750	1736
Z188_Ir_01	1	Nanotag_084	ACTGAAAGGCATACAGGAGTGC	GCATACAGGAGTGCCACGGTGATAT	TTGAAGTAGCTGGCAGTGACGTATGCGACAAAGTCTATGGGAAA	AGGAGAAAATCAATACTGAAAGGCATACAGGAGTGCCACGGTGATATAATTCTTAAATCTAGTATAGCAGTCACTATAGGCCTTAGATGAGCTTCTGCCTTGCCTCTGGTTAACAAGAAGATTAATTCTTTGGGTACAGGTAATTAAGTACGTTTACATCAACATAAAAGAAACTCCTAAGCCGATATTCCATCGACGAAAACCAACCCCTCATCTAGGTGTACCAAGCTCTTCGTCTATTGTTACGTATGATAACGTCACAAAGAGCGATCTCAACTACACGTGTACCTTTCCCACCAGTAAACAAAGCATTGAAAACTCGACGTTCCATCAAGCTGCAAACAAAGAGTTGGACAGGTTTCCAACCAAGGGCCTCTTAAAAGGTTTGGCTCAAAAGCT…	3524	4510
Z188_Ir_02	1	Nanotag_085	GTGTGGGTTCGGTAGTGTCG	TCGGTAGTGTCGGGCAAGCTCGTCA	TTGAAGTAGCTGGCAGTGACGTCCTTCACCTTGGACAACATACG	ATCTCTTCTCACCGGTGTGGGTTCGGTAGTGTCGGGCAAGCTCGTCAGACCGCGCAAAACGCTTGTTACAGTCCTGCCAGTTACACGGGAATGGTCGCTCTCCTGGAAGATAGAAGAATAAGTAAAGAAAAATAAAACGATTAGGAATATTTCAAATAAATGCGCAAAGAAAAAAAAAGATAAATAAATAAACAACTACATACAACAAAACAACAACGAATAGCAACAACAGATCTTGCATCTCGAGCTTTTCACACACACACAAACAAAAAACAAAAAAACCCGATCATATCGCCCCCGCCCCCGCCCCCCTAAAAAAAAATGTAATCGAAACATTTTGAGGGTATGTATTGTTTTCTTTTCGACCTGCTTCCCGTCTGGTTTCAGTCTCGTCGGTAT…	2356	3342
Z188_Ur_01	1	Nanotag_086	GGGAGCAAAAACAAAAGGAATC	agcaaaaacaaaaggaatcCTGG	TTGAAGTAGCTGGCAGTGACGT ACGTCGTCATCTTTTGGATGTT	GATAACGTCGTCATCTTTTGGATGTTAGAACATCTATTGCGCAGTGTAAAAGTTGACCTGACGACTCGACCGCGCCGCGCCTAGCTCGCCTCGTGAAAACTTACACACAACGCAACGTGCTCGCTCGAACCGATCAGCTGTCAACAATCAGCTGGCGCGGTTACTAAGTGAAAATTTGGATCTGAAAATTGTATTCCTCTCTTTGCAAATCAATGGCAATAAAATTCTCCAACCTGCAACAGATCTCTAACATCACAGTATTCCACGATACCTACAGTTTATTTCTCAAAGCACTGTGAGACGTGAATCTGATGTAACGCTGATTTTGTATTACGAAAACTGTTGAAATCTGTAGACAGTATTTCGCTCGGCCTCGGTTATTGCAAAACAAAGATAGGC…	3239	4225
Wnt8_A	2	Nanotag_087	GGCACCGTGTTATACACCTACAA	ACCGTGTTATACACCTACAAGTCTT	TTGAAGTAGCTGGCAGTGACGT ATGGTGATGTATTTCAAACACGA	GGCACCGTGTTATACACCTACAAGTCTTAATATTAAGTCTCTCATATCGATAAGTTTACGAATAGCACAGCACACGATGAACACAAGTGTCAAGCAGGCCTTCATCAATAAATTCCTCTTACAATATTCAACCGAGCAGAGTAAGATATCGACAAATTACCCTTTTTACAAATGGTAATTTGTAAAGGAGTGTTTTCTTATCGGACAATAAAGCGTCCCATTTGCTGTGAAAGAAACGGAGGTATTAGATACTTAGAAAGCTCTTAATCGTACACTCCAAGTCTTTTAACTGCATACAACTCTCGTCAGAAAGCTCTATCCAGAGTTTAATCTTTAATCTTAAACTATTATTAGTGATTGAATATCTGTCTAAATGCATGCTCTTACGCTTCATCATCT…	1047	2033
Wnt8_B	2	Nanotag_088	GCATGTTTAAATTGGGATAATACAA	GTCTTTGTCTTTATGTATGGATAGTGA	TTGAAGTAGCTGGCAGTGACGT GGCTTGTAACTATATAGCAGGCAAA	GCAAAAGTAATAGCATGTTTAAATTGGGATAATACAATAAATTTATGTCTTTGTCTTTATGTATGGATAGTGAAATAAATATATTTTTTTTTTTTTTTTTTTTTTTGGGGGGGGGGGGGGGGGTGTGAAAGTGATACAGGTCAACTAAAAGGTAGTGTAACGAAAGTTGGGGTTACACATTAATCTGACCGATAAGTTTTGTCACCCTTTTTTAACAGGTCACCAGCAAGCAACGTTCTTCTAGCGGGATCCAAGGTAAGAAAAACACTTTACTTTGCAAATCGTTCAATATCACCCCTTTTAATTACTCGGTAATTTGGGATTTCTAAAAAGTAATAAAGCTGAAAGTTTCTTTCTCTTTCGATTTTCATGCGGAAATAGGGTTTCCTGTCAGTGTTT…	1030	2016
Wnt8_C	2	Nanotag_089	CGAGTGCTATAATGTGTCATGCAT	TGCTATAATGTGTCATGCATAGAGT	TTGAAGTAGCTGGCAGTGACGT CGCACACGTGTTGATGAATATC	TTGTCGTGCATAGAGTTTCAGCCCCTCCCAGCTTTTGTTCGAAAAAAAAAATAGAAGAAAAAAAAGACGAGTGCTATAATGTGTCATGCATAGAGTTTTCAGCCCTACCACCCCCTTAATTAGCTGTCTATCCCAGCTCCCATTCTTACCCCGATTATATACACAGTCATGGCAGCCTCGCTATTGGTGCGGTCTTTACAAAGTTCCCTTTCACTTATGCTAAATTGACGACATCAAACACATGCGATGGTCTATTGTTCAGATACCTACCGGACCTGACAGGCTTGAACTTGAAAAGATGCAATTTTCTTACTAATTAAGTTAAAGGATGACTCATGCTCTTGATATTCATCAACACGTGTGCGATGGCAAATAG	377	1363
Wnt8_D	2	Nanotag_090	GGGTTATTTGAGGGCAATGTTA	TTTGTCGAGATTCTGTATGGCGAA	TTGAAGTAGCTGGCAGTGACGT CTTCTTTACATAACTATTACTGCATC	GGGTTATTTGAGGGCAATGTTATTTTCATAATATTTTTGTCGAGATTCTGTATGGCGAATTTGATATAGATGTATGTATTTTTGTATATATTGTAATTAATATTATTGACTTTTTTGTAATATCCAATTGGTATTCGGAGTGAATTGTTATTGTTAACAATTTTCACTTTTTTATTTTTCTAATCAATTTGTTGAAACTTGCCAGGTATGTTCATGTGAATTTTAAGGAAAATACATTTGAACGCAGAAAATGTAAAAACAAAATTTATCCAGTGTCAAGTATTCTTTGTTTTCAGTTTTCACTCGTGTATGAGATACAGTTTGTGAGTCGTATATAATTTAAACAAATTGATGCAGTAATAGTTATGTAAAGAAGAGTAAGCAAGAGAGAGAGAGAGT…	406	1392
Blimp1a_P	3	Nanotag_091	GTGTATATGAAATGAGGATTACGTA	ATGAAATGAGGATTACGTAACCGA	TTGAAGTAGCTGGCAGTGACGT GGCAAAGACATTTGATCAAGTCGG	AGTTTTTTTAATTGATAAGGAAACTTTTTGTGTATATGAAATGAGGATTACGTAACCGATTTTTTTTGTTTTGACCTATCATTAGAGAGGTGAAAAAAATATGTAAAAGAGGATTATGAGAAGAGCAAGAGGACGACATATGGAACAAAACTGAATAACGATAAAACGACGGTCCAGTTTTTAATGGGTGTACGGGTGGTAACCCCCCCCCCCCCACTGTATATTCCGCCCCCCCCCCCCACACGGGGTTTAATGTTGTGCGAAATCTCCCAACGACAAGATGGGAGGGGGGAGGGGGTTCCTAGCTTCGTGTTGCAAATTGTATCAGACTTTAAGTTTTAAGACCTCAAATTCTTTTCCGGGCTTTTAATCGAGGGGGGGGGGGGGCGTGGTAAACTT…	2119	3105
Blimp1_INT	3	Nanotag_092	AAGGCGGTAATACCTATGCGTT	CGGTAATACCTATGCGTTGCGTGC	TTGAAGTAGCTGGCAGTGACGT GCTCTCGATCTTACCGCCGTTCAC	GAACTGCATGCATTGAAGGCGGTAATACCTATGCGTTGCGTGCTTGTACTTGAAGCTGCTATGTAAATGTGCAGTCGACTTTCGATGCTTTCAAGAGAAATGAATGTCTAAAGAAAGCCCGCCTCCATGGTATTGCCCTGATTTTTGACCCCGCAGTCAGCCCGCTTTCGATGCGCTGTTGATACTTTCGTAATGATCGAGGGTCGGACTTTGAAACGTTGGGTTGAATTGATGATGATAATTATGGTTTATGAGGAGATATGAAAGCGAATGGAATAATGGCGGTATAGGGATGACGGGTTTCTCGCGTTGGTGATCAGGTTTTGCTTGATTGTAATTGTCGTCAATTTCGGATCGCACTTTTACGTTTCCTGTATTTGGGAGGAGAGGGAACCGAAG…	3653	4639
Blimp1b_P	3	Nanotag_093	CTGTGTTAGTCGGTGCATGAAG	GTGTTAGTCGGTGCATGAAGTATCT	TTGAAGTAGCTGGCAGTGACGT TCTGTAGGCCAACATCGTATAA	AGTTCATCGATTCGTATCTGTGTTAGTCGGTGCATGAAGTATCTTTCTTTGCATTTTCAGCTAAAAATCGTACTCCTCAATTTCATAGAAGGGTTTGATGAATAAGCATAATAGGAATGGTTCCTCATTAACGAAGTCTAAAATAAGGTTAACAAATTAAATTGAAAAAAAGTAACAAAACAGAAGCATTTAAAAAAAAAAAGGGTATGCGTGTTCAATCTGCCTTCATTAACGCAACCCAGGCAAACATGTTTTTACAGCGAAGGGAATGGGACAATTATGCTTTTTTTTGCATTAATTGTAATTTTAAAGTGCCTTCTTCAAAAGGTCAATATCGTTTTAAATGATTGATTCGTAGTGAGAAGAAATAAAAACTACAAAAGAAAAGAATCTATACTC…	1332	2318
CyIIIa_all	13	Nanotag_094	TGTATTTCTAAATAAAGAGGGGATG	TTCTAAATAAAGAGGGGATGTACAT	TTGAAGTAGCTGGCAGTGACGT AATTGGTGGTATCAATATCATAAACA	ACGCTGGCAAATACATGTCTGTATTTCTAAATAAAGAGGGGATGTACATTTATAAGATTATTAGGTGGGTTTAATACCCAAATATCGACTTCAAAATTTGAGTAGGGCTGCAGCTTTCTCAGAACCCCGCATCGTATATACATTCCCATAAACACACACACACATTCACACAAAATGTAACTTTTTTAATACTTGAAAACATAATTATCATTCTTTGATGTACAGCACATAGTTGACACAAAGGGGGATGTTTTTTTAATAGTTGAAAACACCGTGCTTTCTGTGAGAGGGAATGACCCTGATCCCCAACCCATACACACATGTAAACATCCAGGACGTAGATAAGGGGGCATGTGAATATGTGCACCCCTCCCCCCTCCCTCCCCCAACCATCAAATG…	2567	3553
Otx_m04	4	Nanotag_095	TGCTGTTACGTATTCTTTCT		TTGAAGTAGCTGGCAGTGACGT ACATTCACCACTTGACCTTG	TGCTGTTACGTATTCTTTCTGTTCATTCTGCTTGACATCCTCATCCATATACCTCAATCAAATCGAACTACGGTTAGATACTCATCGCGGACGTACCAACCTGTCTCCTTCATGCGGTGTATAAATGCATCTCAATGCGCTTTTAATCAGACGAGCCCATCTTTGAAGACATGCAGGAGAGAGAGAAAGAAGTGATAAGGGGTAAGATTAAATACATTATAATTTAGGGAAACCTCCCTGAATGCAACTGTAATAGCTATTAAATGTTCTATTACTTTTTAACCACGTGAGCATTTGTGCCCACACCGAATACCCCATGACATGAGAATTTTGTTCTCGGTGGTTTTAGAAAAAATTATAGGAAAGATCTAGAAGAAAAAAACTTACCTAATTATATAG…	900	1886
Otx_m06	4	Nanotag_096	GTGAAACGAAGGTATAACGA		TTGAAGTAGCTGGCAGTGACGT CACCCATATAATTACTTTGC	GTGAAACGAAGGTATAACGAGGTGTATTCTCCGTGAACAAACATAAAAGGGAGAGCAATTTCAATGTGGTACTGGAAGGGTTTCACATCTCCCACGCTTGTCTTTTGCTTTAAAAGAAGGTCAAAATAAAAGCTTTTGTCCACGCCTTAATTAAGCTTCGGATTCCATTAGAGTTTTGCTCCCGTAGAGAATACATGGAGGAAGAAAAGACGTTAACAAGATACGCAGTCCACTTAAGCGTCATTGTTCCCGAATTCTAAAAGATCCGGAGAGTTTTTGTGGTGCGGTGAAGAGAGTGGGTCGTGAGATAATATCTTGCAAAGTTTTTTTCTTTTTTTTCCTACTCCCTTTCAATTTGGTTCGATGACGATACCCTTTTCTTTAGCTACTCTTCCCATC…	550	1536
Otx_m07	4	Nanotag_097	CCATCGCTGCCAGGAGAGTT		TTGAAGTAGCTGGCAGTGACGT GGATCTGAGATCTCCCTATC	CCATCGCTGCCAGGAGAGTTGATTGAACTTGCCAAGGGGTATACCTCACGATACTCCCAATACCGCAAAACTCTCTCCCTCTACTCTTCTTTTATTTCGTTTCTTTGCTTCTTGAATCCCTTCATTCTTTCTTATTTAGTAGCATGCCCCGCTGGTCAAACTAAAAGGAACATGGCAGGCACTCCTTACACTCTTCAAACCCAACAATGCACTCTTCCACTCCTCATTGAGGACCAAGGAACCCTATTCTACCAGACATCAAAAACCCATCTATTCATGATCAGTGAATTGGTGCATTTCTAAGGTTTTTGGCACCATCGTGAAAGTAAATGGGGATAGGGAGATCTCAGATCC	350	1336
Otx_m89	4	Nanotag_098	ATCCCTATACTTCCAATCAA		TTGAAGTAGCTGGCAGTGACGT AGCGACTTGCTCCGCCGAAG	ATCCCTATACTTCCAATCAAAACACAAACTGTATCAATATTCATTAATCCTCTTAGCAGCGTGTGCCAATGTGTATAGATTTGTAATCCTGACATGAATTTATAGCCATTAAGCTGTAATCACCTCTTATAGAGGATTAGACAACCTCAAAATATTAGTGGACGGGCCAACCGATACATAAAACTCTCAAGTGTTTGTTTGTTGTCAGAGACACTTCCCCTGTTACCTTTTCCAAAGTTTACATACGGATAGACATCAATTCAGGTCCGATTGATAAATATGAAGCTTTAGAAATCGACAATTTATGCGTTGGGGTTTGTCATGTCGTGAATAGAAGCGCGTTGGAGCTTGATAATTCGGAGACAAAATATGATTGTGGCTGGTTTATTTTTGTGGGAT…	1425	2411
Otx_m03	4	Nanotag_099	CCTCATATCATACGGCAGAA		TTGAAGTAGCTGGCAGTGACGT TAGTAAGCCAAGCTACATGC	CCTCATATCATACGGCAGAAAACCTCTTTCGGGGGGAAGTGTCGCTCGGTTCTGCAGCGGTTTTTAATGGCAACGTATGGGTAGGGATTATCTGGCTTTTACGACGGATTAGAGGTATATGAATATCAAAAAGGTGCCTATTTTATATGCAAATGACGGGAAATTATTTCAGTGTTGCACCATACTTTATAGACGCGGAAGATTTCACCAAGCTTGGGAGATTCTTGTGTTTTTCCATCACCGTGCATGAGTTTAATGGAGGTAGCTACGCCGATACGACAAGAATATAGAGTTTCGCAAATAATTTTACAGTGAATTTAGAACCATCTTCAATAACATGCATGGATTTGCATGTAGCTTGGCTTACTA	369	1355
Otx_m11	4	Nanotag_100	CATAGCCAAGGTGTTACTTT		TTGAAGTAGCTGGCAGTGACGT CAACCATTGCACTGCGTTCA	CATAGCCAAGGTCTTACTTTTTTCTACCAGTGTAGCGTGTAAACTAATTAGGTAACTATGTCAATATTTGAACAGGTCTAAATGAGCCACCACAATCGATGATAGTTGGAAATCATTAATTAACTCTGGGTCTATTGTTTCAGGTTAGCTGTTAAGTTCTTAAGGAAAGATCAATGTTAAGTTGTTAATTGGGAAATTATCATAGGATATAACTCTATACCATGGAGTTGTCAATTGCATATTAAATTCAAAGCCTAAAATGTTGGTAGTGAGCTTTATTCACAGAAGAAAGACACCGATTTTTCTTGAAAGACTTGATGAAAAATGATTTTAAAACTTAATTAAATAGATTTGTTTAGCTTTTACCTTATTACTTCTCCACGCTGGTAATACTGACAT…	900	1886
Otx_m14	4	Nanotag_101	GTGTTATGCCGTCCCGTTAT		TTGAAGTAGCTGGCAGTGACGT GAACAAACATCACCTATCAC	GTGTTATGCCGTCCCGTTATCATCGCACTGTCTCCAAGTGTTGAAAATCGCTCCTCGCAGACGATACGCCATTAGTCGCCTCAATAATAATTTGTGTGAAGTGCGTTCCCGCCAATGGGATTAGAGCCGCCGCGAGATTTTCAATTTGACACGGAGTGTGTGATGCTAACCTAGAGAGAGACGGGAAGAGACGTTAGGAGCGCGGCTCTTCGTGAAACTGATTTAGTCACATTCCAATGGGCAGCGAGACTCGATCAGTTAACATCAAGAGTAGATCCTTGGGGTAGGAGTCAGTTTATAAACAATCAGGACTTTTCTTCTTCCTCTGTTCTTGTTGTCTAGTTAAATCAGGTTGAAGGGGATATCATGAATCTAATCGATACAGGGCACCAGTACATT…	2500	3486
Gcm_G	5	Nanotag_102	AAAACTTGCATAGAACAATGCGT	AAAACTTGCATAGAACAATGCGTAGA	TTGAAGTAGCTGGCAGTGACGT AGATAAAAACACAGCCGTGGAA	AAAACTTGCATAGAACAATGCGTAGAAAATAAATGAACTCACGAATATTTTTTATGAGTTTCAAATAATCGGTGTTTATTGAAACAGAATTTGTTTTAATGATTAAAACAAAAGAAACTTATTATGTGAAGAAAAAGCACACAACGGATAGAATAGTGGTCGTTACGCGAGCCAATGAAAGTAAATTCTATTTCGGCGCCCAACAAAATGCGGGCATGTTGCGGGCGAAAAGTGCTTCTTAAATTTCATATGGACGCGACGGGGAAAACATTCTACTCGAAAACAATATGGTAGTTGGATTGAGTTTGTTTTTGGCCATCTCCTGTATTCCTAGGGAAAGAGAAGGTGATGGTACAAATGAGGGGCACTTGCAAAAACATGAGGGTATACCCTGTTCAA…	512	1498
Otx_m15m	4	Nanotag_103	GTCAAGAGAGTTCTGGTCTG		TTGAAGTAGCTGGCAGTGACGT CCCAGAAGGAACAAATTAAG	GTCAAGAGAGTTCTGGTCTGGAGGAAACCTGCCCAGACTGACGCCAATGATTTATTTTCTTTCTCTTTGAACGCATCTTCTGGACATCATGTCTACTGATTTCAATGAGACCTTATTGTAATTAGCTCCAAGAACGAGTCATTGGGAGAATAGGAAAACATACGAATTCGAAGATCAGCGGATTGAGTGTTTCAATCGCGTTAGCATCCGCTCTTTAAAAAATAGAGGAGGTATTTCGAGTCTTACCCTTCTACTGGTGGTCGTACTCCAACGCCATTAGGCCGATAGAGCTCGCTGAGAAGGGAAAAAACCATGCACCGCACAAAACACTTAGCATCATCAGTATTGGCAGATATGAGTCACGTGACCAAACACTGTGAGACCGTCTGTGATTGGCCA…	2408	3394
Otx_m16	4	Nanotag_104	CTATAAACACAATCGCAGTG		TTGAAGTAGCTGGCAGTGACGT TACGAACAATAAATGTTATT	CTATAAACACAATCGCAGTGATCTTTTTAAAGACGGCAATCAAAGCTATTACTAATTCAATCAATTTATATTTATTGGAATGCCACCTGGAGCTAAACTTGTTTTCTGGTACTAATGCTAAGTCCTGGATAAGGGCCATTGTTTCCGTAAACATTCTCTCACATCATCACGAAAGAATACAGGGGCAATGGCATCAGTGCTTGGTCCTGTCTCTTGTTCTCTCTATACCTTATACCATCTTCAAGAAGAATAGTAATCGCCCACATGCATGCATTCTTTTGTTCCTCTTTAAATTATAGTCCAGGGCCATACCGTCCCATTACGGAACACCCCATCGTTAAAAACTCGACAAACAGAAGAAAAAATCGATTTGTTCGGGGCCAAATATATAGAACGGTG…	800	1786
Otx_m17	4	Nanotag_105	CCTGTCAGCCACAGGTGAAT		TTGAAGTAGCTGGCAGTGACGT GGCTGCATGCAGCTCAACGT	CCTGTCAGCCACAGGTGAATGACCATTTGAAAAGAAGTAAAGCAAACATTATTCAGAAAAACAACATGTTCCCACGGGCATTTGCTTCTAAATCTGTCTGTATCAACAGCAATAAAAAATTTATAAACGTTTTATGGTGTCGGCACTGCGATGATATACTAAAGAGGTTTAATGTCTGTACGTTTGTTCAATGTTTAGCAGAGATGGACATGATATTGGTCTATGAGATAACATAGCAGGATGTGTGTAGTCACATTCTAATGCCATTGTTTGATCGATATTGTAGGCGTAAGATTATGCCAGCCCACGGAACGAGGTGTGAATGGTGAGTCTTTTGATTGGGAAGAACCACTGCCCTTCCAAGATGCGGGTCGATCTTTTGTTTATCATTTCGTAGGA…	3600	4586
Delta_R6	6	Nanotag_106	ATTATAGTATTTCACCTGCCAGCC	CTGCCAGCCCCTATCTATTG	TTGAAGTAGCTGGCAGTGACGT CAGTCCTCTCAAGTCTGCGAGC	CTATATTATAGTATTTCACCTGCCAGCCCCTATCTATTGGTATGTTTAGTAAAGTGTGGAGAAATGAAAAACTCAAAATTGTCTTTTTGGTGGATATTTATGACTACAATGACCTTGTAAGTTGTAGTAGTGGCACGTGCTTGGAACAGGGCTAGCCCGTATTTGCATATCATTACAGGAAGAAGTCATTCACAAACGTACGGGTTTCCGGCTTTTATCGCGCGCTCTGTGAATACGGTTCTCTGATTGGCCGCAGCAATCGTCAATGAATACACTCGGGTCAGGGGCTCTCTTGCAGAACTGGGAAGAAAATAATAGTAAAACCAGACAACCGAACGGGTGCATTAAGAAGGGAAAAAGCAAGACAACCACCCTAACAACAATAGCAGACTAACAAAC…	1897	2883
Delta_R11	7	Nanotag_107	ACGTGCACTTAGTGGAACGAGA	GGAACGAGATTTCGGAAAGAAA	TTGAAGTAGCTGGCAGTGACGT TCAACCCCAAATTCAATCTTCA	CATGCCAACATGAAGATGCACACGGGTGAATCTCAACGTGCACTTAGTGGAACGAGATTTCGGAAAGAAAACACCAAGAACTCGTCAAGCTTCTGCTTTGATTGGAACAGCAGGCTTTCCTCAAGTTTTTGTTTCAATCCCCTTTTCGCATCTAATAATCATTCTTTGTCTGAACTTCATAAAATGTAGAGTAGTCTTGAGTTGGATGTGAGATGAGAAAGGAGAAAGATAAGTAAAATATGATATCATGAGACATGAAGAACAAAAGAAAAAAAGGAAGGGGGTTGGGTTAAGTGTTGGTGAGGGCATTGGATTACCAGATAAAACTTGCACGTACATCACATCCACTTCAACAAAACATCAACCTTCGGATGTTGAATAGGGGATCGGAGAAGGTCG…	2984	3970
Gatae_m10	8	Nanotag_108	AGATTTGTATTCACCACTCGC		TTGAAGTAGCTGGCAGTGACGT GCGGCGCTAATCAAAAAGGTTGTA	AGATTTGTATTCACCACTCGCAGAAGCCATTACTTTGATAAATTAGTTTTACATCACTAAATCAATATTCAATATTCTGGAACTTTGAGCAAAATCCGTTTTTGTTTTAGCGGCAAACCGGCGGGCTAAAGCACACGAACTCAAACATAAATCTTGGCACGTGTACCCGTAGATTGGCGGTAAGCTTTGTAGTCATTCTACTGGCACCATCCTTACATACACTCATTCTCCCACCTCCTTTTTTCTCTTTTGTCGCTAAATTTGATTTTGAAGTTGGTTTGTTCTTCTACCCGTGTATCGTTGTTCATCGAGCAAATACGTATGTTGTTTGTCGCCGCACTTGAGCCGCGAAATAATCACAGCACTACAAAGAAAACACTCCGGCGCAAACTGCTGAAA…	600	1586
Gatae_m24	8	Nanotag_109	TGATCATAAAATGAACTTTGTGG		TTGAAGTAGCTGGCAGTGACGT AAAATTGATAAAGCAGAATGTCAG	TGATCATAAAATGAACTTTGTGGATTCCACCCGTTCAGTATCTGCAAGAATTTATTGATGTGTCTGAAAATCAAATTGTAAAGAAGTTGTTAAAAAATGTACAGTCAGTTGAAATCATTTCAAAAGGGTCATGCACGTGTCAATATTGGATGCGTGAGAAATATTAGTGATAGAAATGTTCGCTTAGCAACCTGTTACACAGTGCTTGATTAATCCTCTTTTAATCGAAGAACGAGAAGCTTGATAATTATCATCTAATCACTACTCAAGTATCCATTCAGCTCTCTTCCAGTTTCAATTAAAACACGAAACCAACCTCCTTTCCTCCCCCATCCACCTCAAGACGTTACCACTTCAAGTGGAGTGTATCATAATTGCCTTTGTATAGTTCATCGCAAT…	2280	3266
Endo16_All	9	Nanotag_110	TGGGTCGGTGACCTAATTTCCC	GTTACGCAGTTTTGTATATCGG	TTGAAGTAGCTGGCAGTGAC GACCCTCCGCTCTTGATGAG	TGGGTCGGTGACCTAATTTCCCTTGTTACGCAGTTTTGTATATCGGATATCGTGACATTAATTTATAATATATGATGACATTTTTGCTTCATATTTTGCGGTACCGGGGGATGGTGATTTTAACATGGGGATAAAGATATTGCATCAAGATTTGCACAAGCTCTTGTTCTAATATCCACCTTGCCCCCCCCCCCCCATCTGCTCCCCTCTCACTCCCTATTTCTTCTTCTTCGTCTTCTTCTTCTTCGTCTTCTCCTTTTCCCCTTTGTACATATATCATTTTCTTTATCCTCTCTCTCTCTCCCTCGTTTCCATTTACACCTTCCTCTGTTTCTGTTTCTGTATCTCACTCTTTTTTCTTACACTGACCCAGTTCGCACTCCCTCTTTATTTTTCCTT…	1861	2847
Nodal_5P	10	Nanotag_111	TTTGATCAGATGATTATTGCATGC		TTGAAGTAGCTGGCAGTGAC GAAATAATGAAGGTGAAAGTGAGC	TTTGATCAGATGATTATTGCATGCTCAAAACATGAATAAATTTCATATGTGCAAAAATCGTATATTATCGTATTTCCGAAAATTCCCGATGAATAATTATGCAAATATATTCACATTATTTTTGTAACTTCTTATTTTCATTTCTTTTCTGTTGTTAAACGAGTGTATGAAGCCCACATTCTGACGAGACTGTTGTGCTTTCCTTAGATCACAACACATGAAGCCAATTGTTTTCAAAGCTGCCAATTAAAGCAGTCTGAAGCTCAGCTAAACATTATTCACCGAATTGTACTCTTCAAAATGAAGTATCGAGAAAGAAGATAGACTAATGCGTAACACTTAGCAGGACTACCCTTTTATTGTCGTTTGGTTACAACTAATTATAGTGTGCTTAGAGTC…	687	1673
Nodal_INT	10	Nanotag_112	TTTCAATTTTGCGGGCAAATG		TTGAAGTAGCTGGCAGTGAC ACAAGGTCGGAAGAAGATTTGAC	TTTCAATTTTGCGGGCAAATGTATTTCAGTTGAGCGAAATCAAAATTACTTTCTTACTATTTACGGGAAGATTAGACTATCTTGCACATGTGCTAGTCGAGTCTTTTTCATTGACTTTGTTTTTGAGTCTCTCCCCCCTCACCTCTCAAACACCTGTACGAAGTGGCTGTAAATTCTGCCCCAAATTGTTTTCTAATTAACTCGTCTGAGCCTTTCCGTTACCGGATAATCTATCAAGGTGAAAAGAGGCATTCATCATGAAAACGATTAACCCTTTCACACCCGCTCTATCACAAAGAAGAAGAATAAAAGGGATGGGACGAGACTCTTTTGTTCGAGGGTCCATCCGAACGCCGAAGTTCGAGTCCTCTGTGTGGGGAGCATGGCGGGGGTAGCGCT…	740	1726
Nodal_3P	10	Nanotag_113	GGCCTTTGCCTTGAACTCTGA		TTGAAGTAGCTGGCAGTGAC TTAAAGAGGTCACAAATGAATCA	GGCCTTTGCCTTGAACTCTGAACTCTTACAATTTGCCAAACTCTTTTGAACGCCCACATGGATTGGGTGATCAAGTAGACTCGATCAGCAATCTTAAAGAAACTGCAATCTTGGCTCTTTTTATTATCGTATTTTTTTTGTTAACCCGTCGATTGATTTTCTTTGCGATTTTTACTTGTTTTATATTTACCTTATGAATGAATGTATTTTTCATAAGTTTTTGCAGACTTCGAAACAATTGAATACGAGAGGTACATGGCACATGGGGGCGCGGTACCACCTAATTTTGTGGGGAGATATTACCCGCACAAGTTAGACGCATACAACAAAATCTAGAATTGAGAGACGGAAAATGCGTTATCGAAGTTTGATGAACGTTTTATTATCAAACCATTCATG…	660	1646
Univin_I1_4F-4R	1	Nanotag_114	ACAAGATTGGAAACGCGATGGGT		TTGAAGTAGCTGGCAGTGACGT AGAGAAGGAGCCTGACGGGTAG	ACAAGATTGGAAACGCGATGGGTTATTTTCAAGAAAGCGGATCCCAGTGTAATTAATTACTTATTCAATAACTTTCGATCAACGAGCTTATTAATTCCTTGTACCTCGTTTAATCCTGAAGTGGGTCAAACAAAGAGGTTTCGAAGCTGCGTGGCTCAGAAGCCAACGCCTTCCTCAATAGACCATTTTGTCTTTTTCAATGTAGCATGATGATGCTATAGAGAAGCGTTACTCATGGGTAGCTGAGTAAGAAAGTATTTAAAGGAGCTTAATTAACAAAGATTCAAGATCCCTTGCACACTCCATGGGTCGAGCAATGGACGCGATGCGCTTGAACTATTCTTTTAAGTTGCTTAACTGCAAAAAATAAAGTTCCCGCCTTCTTTGACTGAACTACCC…	732	1718
Tbrain_abg	11	Nanotag_115	TACTTTGCAGTTGGGTGTGATGGT	TATAGGACCGTGTTATATACCTC	TTGAAGTAGCTGGCAGTGACGT AGGGTTAGAGTCGGAGTGCGA	TACTTTGCAGTTGGGTGTGATGGTCTGAATATTAATTTTCGAGCGAGCGAAGCGAGCAAGCAAAAATTATAAAATTCGAGAGGTGTTATTATTAATTATCATTTATTATCATTAACTACCCATTAATAACCGCTATAGGACCGTGTTATATACCTCTCTACCCCCCCCCTCCCCCCTCCAAAAAAAAAACCCAGCAACATTCTTTATAATTTCTAACATTAATTTCTAGCCGATGAAATCATTAATAATTGTGTCCGAGCTGCTTTTTCTTCTGTCTCTTCTTCTCCTTCTTCAGTACATTCTTCGTCTTTTCCTTTTTCATCTCACTTTTCTTCTTCTTCTCTTTCTTCTTTTTCTTTTGAATCTCCTCTTTTTCTTCTTTTTCTTCTTCTTATGCTA…	2035	3021
Tbrain_B	11	Nanotag_116	ACAAAGCCCAAATACCTTACAAGCTCC	GCCCAAATACCTTACAAGCTCCTCT	TTGAAGTAGCTGGCAGTGACGT GGTTAGTGATGCACTCAAATTCGTACGT	ACAAAGCCCAAATACCTTACAAGCTCCTCTTTTATGTCGGAGTATCTTAAGTACTCTTTGTAAAGCTGTCTAATTTTCCTGATTTGTTTTAATTTTCTCTGATTTTATGCTTATTTGAAAGCAACTTAGTATTTTTGTTGAGGATTGGTTTTTCTTTAAAAGGACAACCCAACTTGAGCTTTGATTATTACAAACAAGAAACTGATAATTTTAAATTAACTTTGTTTATCATTGCATGATACTGTGTTACTGACGGGAAATAAAATCGCCAAATACTTTGACCTGCCTATTATTGCATAAGAAGACTAAAGACTCGGGATGAATTTGAACTCAGATTTAATGTTTACTCGCCAGTCAATGAAACCGCATGGCGTCTCCTTATTAAAGTTCCGACGTATA…	599	1585
Tbrain_C	11	Nanotag_117	AAGTAACATGACTTGATTGCAGCTTAG	ACATGACTTGATTGCAGCTTAGGCAC	TTGAAGTAGCTGGCAGTGACGT ACAAGCAAATTAATGAGCGCGGACA	AAGTAACATGACTTGATTGCAGCTTAGGCACTTTAACAAAAAAAGAGTCTTTAGAATTCTTTGAACGTTGTACAGATGGGTCCACCTCATTTATTTTTAACACATTTCAATCAAGAGGTGTTAGAATATAAGCCAGACTATCCTATTAATTCTCAATCCTAAATCTCACCTCGAATTGATAATTTGTTTTTTGCCTTGCTTGCCATCTGGTATCGCCAAATGAACAATATTATAGACTAAATATTTTCAAGTGGGTTCCTGGGACGGCCAAGACAACGATGCGCCTTTTTCCGCATCTCTTTCTCTCTCCCTATCTCTCTCTCTCTCTCCCTATTTTTCTCTCTTTATTTTCTCTTTCTCTCTCACACCCTCCCTTTCCCCCTTTTTGTTCTCTTTCTT…	1510	2496
Gcm_D	5	Nanotag_118	CATTATTTCAGAGCAGTCTCTGAT	CATTATTTCAGAGCAGTCTCTGATATT	TTGAAGTAGCTGGCAGTGACGT AATTTCATAACAGTTCCACTCGTGT	AAACCTCAATTTTAAACAGTATTCCAAATCATTTTAGTATACCAAATAATTTCTTTTTGAGCAGACTCTGTATCATTTTTCCTTCATTATTTCAGAGCAGTCTCTGATATTTTCGTATTATATCTTAAAATAATCATTTCATATTCCACTTTTGAAGAGAGAAGATTCAATACAGACAAGCAATTCGTCATGCCAATTTGAAAACTGGAGATAGCGAAGATTAATATATTATTTACTGTGGTAGGAGTATAGATTCGAGCCATTAAATGTATTCTGTTTCTCACCACATTTCAATTGTTTGTTTAAGACTAGCCTCGCGTATAATCATCTCCGACTTTTCAGGGGATGTGCGGTTATTTTGGAATCGTTCTTTTTATTGTTGGAATATTGATACATGTC…	762	1748
Gcm_E	5	Nanotag_119	AACCTTGCAGTACACACCTGCGA	AACCTTGCAGTACACACCTGCGAACTC	TTGAAGTAGCTGGCAGTGACGT GGTACCGTTACGCGCGGCTTTGTG	GCTTGTTACTTTTACCAAGATTGGGCCAAATTTCTTATCATTTTGATGATTCCAGAACCTTGCAGTACACACCTGCGAACTCAACTTTATCTTGAAGTGACGTCATCTTTAATATTAAAAACACAACATTCTAGTATAAGTACTCAATAAATCGAGCAAAAGGGGATGGGAGAGTCGGTTCATTAGTCTTCCCACGCCAACATTGTCAACAGTATAATAGGCCTATATGTTTACTGGGTCCCTTTTAAATGTGTTTGCAAACAATCACCTTTGCGGACTTGTGCTTTCTTCGTAGATCGGCAACATTCAATGAACTCTTTCGGACTTCATTTTCTTTGTGTACCGCTCCGATCCTATATTTTTCTCACGCCTTCTTAACGAACACAAAGCCGCGCGTAA…	409	1395
Gcm_P	5	Nanotag_120	gagacccagcgtgcaaccacc	ccacctgatgaattacagcaaagttgg	TTGAAGTAGCTGGCAGTGACGT cccaaactctcgacctcgtgct	GAGACCCAGCGTGCAACCACCTGATGAATTACAGCAAAGTTGGTCCCAAATCTCTCAACACCGCACTAGTCCAAGGTGATTGGTCAACTCCGGTCTAGTGCTCGCGTACTATCGACCAATCAAAGCGCAATCAAAAGCGATTGTAGCTAAATGCGCATGCGTGATAGTCGCGTGCCGCATACGACCACCGGCACCAAGCTAAGCCGGGCAATAAAAAATCCTACACAATGCATTACAGAGGCTTTGAATGTTTAGATGGCTATTAGGTTTGTTTACTCAACTCATAATCCTCTTCTCACCCCTGTACAACCTGTATCCCACCATGGACATAAATAGGAGGGGCACTCGAGATGGGGGATCATTTAGAAGTAGGCCTGGCGACTGATAACCACGCTCAAC…	637	1623
Univin_U1_4F-4R	1	Nanotag_121	CTCTCTCTTTCTCGCTCTCTCT		TTGAAGTAGCTGGCAGTGACGT CCTGCAAGCATTGACGGGAGGTC	CTCTCTCTTTCTCGCTCTCTCTTTCCCTCTCTCAAACACACTCACCCATTCTCTTCACTCCTGTTCCACTCCTCTCACTCTTTCTCCTTTCCTTCCTTTCTTCGTCACCCAGCCTCTCTCCCCTTCTCCCCCTTTCAGGGAGAACCTTTCATGACACGGAAAAGCCCGTGGGCTTATCCATATTATGATCCAGAAAAGTATTTCGTAGCACACTTTCTTCTTTCGAAAGCATTTTAACGTTTTGGCATGAGACGGTGTGAGGATCTATCGTAGCCGGAAAATATTTATTCGTCATTTTGATTCAACTATCTTCTTGTTAAAATATCCTCACCAAATGGAATATAGCAGCATCTCTCGAGAGGAGCAGAGTTTGTTCAAGGGTATTTCACTTCCGTTAAT…	604	1590
Univin_U1_5F-5R	1	Nanotag_122	AAGCCGCTTCATTATGGCCACGT		TTGAAGTAGCTGGCAGTGACGT GCTTCTCCTGTTGGAAGGTGGCA	AAGCCGCTTCATTATGGCCACGTAAATCCGGTTATCGGAATAATACGGAGCTTTGTATAATGCTAATTGTGTAATTAATGAGCGCAGTGTGGTTCCCTCATGCTTGCGGACCTCCCGTCAATGCTTGCAGGCCAATTAGGCTGGCTAGACTGCTGAGAGCTACATCCAAACTCCCATTCTCACCAGCTCTCTGCCAACAAGAAGGTCTACCAGCGCCTCGGACAAGCTACCAACGCAACCAACACCGTGGGAAATCAAGAAAGACTCCAAAATATTACTTTGAACGACAGAAGGGTTCAAGTACGATCACATAGCTTTCGTTTGCCACCTTCCAACAGGAGAAGC	345	1331
Univin_U1_P1F-6R	1	Nanotag_123	ATGTAGAGGATTTTACCCGACC		TTGAAGTAGCTGGCAGTGACGT CGCTTAGACCCATAACCCGTAG	ATGTAGAGGATTTTACCCGACCTTAATTAATTTGTGCACGACGACTTATAGGGTAAAAGTGCGAAAATATGCAGTAGACCCCAGTTACCGTGTGCGTGTATTTGTATTGAATAGCTAATAAACTGTTAAGTAAGTTGCGGTAGATCGGTTAACGACAAACTCCAGCTAAAAATGGATGTCTCGAAAGTCTTGATCTTGACTTTGATATGGCTGTTGACAGCAGACTCGGCTCCGCCGGATTATGTGACGCTGACCAGAAAAATGGAGAGCAAGATTCTACGGGTTATGGGTCTAAGCG	298	1284
Univin_I1_3F-3R	1	Nanotag_124	AAGAAGGGCCTCCTCCTTCCT		TTGAAGTAGCTGGCAGTGACGT GCTTCTGAGCCACGCAGCTTC	AAGAAGGGCCTCCTCCTTCCTATTTTTCGAAAAAACAGGACGCTAAACATGTTTTTGTATTAATTTGGCCTCAAACAAAATGACCTGACATGAAGGGCTAGTATTTGTATACTCTCCATCTCCCTCTCACGCTGGTTGTTCCCATCATCTCTCCCCCCCCCCCCCCCTCTCTCTCTCTCTCTCTCTCTCAGCTACTTATTCACAGTTTATGGATTTCCTAAGTCTCGGACATTTTTTACTCGTCTTTCGTATCTCTTTATTAAGTTCACGGAACGAATTTTTCATTGTCAAAAACGGGTTATTTAGTAATAAGATTTTTAATTCGCCCCCGCCCCCTATTTCCTCGAAAGAGATGAAAAGATGGCGGGTAACACTTATCACCTACCCATTTGTTTATTC…	616	1602
FoxA_F	12	Nanotag_126	CCTGCATGAAGCATACCATGG	CCTGCATGAAGCATACCATGGTCTG	TTGAAGTAGCTGGCAGTGACGT CGCAAGGTTGATGTGAGTGCTTCA	CCTGCATGAAGCATACCATGGTCTGATGACGTCTTGCTCGACTTGACGCTTGGACGAAAAAAGAACACAAGTCATAAATGAGATATAGGTCAGTCATAATAATTTTCAACGCGACATTTCCCACCATTAACCAAGTACTCTCTTTAGTTGAGAAAAAGCGCCTTGAAACGACACCTATTTGTTTCTGTAAGTCCATAGAAAACGGCGAGCTTGATACGAAGCATGAGCGAGACACATTGGCGCAGACATTCTTTCTCCTTTGCGAGTAGAGCATGAACGATAATCGTTTTGTTGTCTCGCTCAAAGAGAAAAGTACCAAAATAACAAGCTCCGTAGCGAAAGATATTCAACATGTATTTCCTGCAGAGTCAAATATCATGTAGTATAGGCAAGACATTG…	1337	2323
FoxA_I	12	Nanotag_127	AAGCTTGATATCGAAGTCCTGC	AAGCTTGATATCGAAGTCCTGCAGTT	TTGAAGTAGCTGGCAGTGACGT TTTCCGTCTTCCTCCATTCAAACACC	AAGCTTGATATCGAAGTCCTGCAGTTGCTGGTGCTTGTATCTGCTTGGATTTGTTTATACCGTCGCTTCCACCCACTCTATATATCAGCCTGGCCTACGGGTCTCCGTTACAAAAAGACCTGAATAGAAGGAAGAGAAAAGACTCGATTCACAGGTGCGACAATGAGCGACCTAAGACCATTCCATTTTCACACGCCGGTGCTATTCATTGCATTGTGTGGAGTAGGGATGGTTTAGAGGGGGGTATAGAATGGCTGTCGGCTTTCGGTCCGAACACGTGTTTTAATTAGCTACTTGCTCGAAGTGGTCCGAACACAGCCTCTAAAAGAAGATGTGAAAAGAAAGATAGAAGGGACAAAAAGAGAGGGTCTCAAATACTTTATGAAGCATTGAGGGCTT…	495	1481
FoxA_J	12	Nanotag_128	ATTTGGGAAGGCATGACAACATTAATC	ATTTGGGAAGGCATGACAACATTAATCTACA	TTGAAGTAGCTGGCAGTGACGT GGGTTCCTCTTTGAAATCCACGATG	ATTTGGGAAGGCATGACAACATTAATCTACAAGACGTTTTTCATAAATTTCGATGAATGCATTCTCATAATGATAATATGAATATTGTTATCTCTGAATAATGTCAAGGTCAAATCGAAGAATTGACATTTTTAATTCAAAATCTGAATAACAAATTCCTGTTTCGTGTTTCAAGAACGAAGTTTCTGCTTGGTAGAATAGGATACAAAGCAAATGAGGGAAAGAAAGAAAGAAACAGTCAAGTGTGGTGAGTCGTGAAATGAATAAAAGACTGATTCGTTATGGTATTTTCATACAATTTTGTGAAAATAAGATTGTGTGTTGAAGTGTGTATGTGTATTGCTGCGTGGTAACTAGCTACACGGTGTGGGAGTTGGTGCAGGAAAGTCGCTGAAAATA…	940	1926
FoxA_K	12	Nanotag_129	ACTGTTAACTGTGGTAATAAATGCC	ACTGTTAACTGTGGTAATAAATGCCGATT	TTGAAGTAGCTGGCAGTGACGT CCTGTGGTTTGATTTGTTCTCGTAC	ACTGTTAACTGTGGTAATAAATGCCGATTTGATACATTTACCATATCCCATTTCCATTGGCATATTTAGTAACTTGATTGTCTATTGCCATGAGATATTATCTTAACTAAATTACTGTTTTCAAAATATATATGCGCATTGTCTAGTTATATTTAGATTTCAATGGCGATATGCATATCATATCACGCTGGATTAGACATTTTCTTCACTATTGCTCACATGAAACTATCCTTAAATTCCAATACTACAGAAAAATGCGCAATCATTTGCTGTTGAAAAACCAGCTAACAATGACGGCTCAAGGTCAGCGATTATTATAATCCTCACTTTAAATTTTGAGATGCTTGGTTGGTTGTTTGTGACGTCTGCTGCAGTGATCTTGTTTTGTCCAATTTGCTG…	3727	4713
Eve_2.1K	3	Nanotag_130	CAAATACGTAGGCGCACTGA	CAAATACGTAGGCGCACTGATATGA	TTGAAGTAGCTGGCAGTGACGT AAAGAGCGTATGATGACGAGCTTC	CAAATACGTAGGCGCACTGATATGATTCCCAGACGTATTTATATTAAGCTAGATAGTGATGATCACTTTTCCTTTCACATTTCACCTAATTAAGATATATTGAAGTGAGTTGTTAATGGTATATATATCGCTAAGTACCTTCCTGTAATGTATACCACATTTAGTGTTCATAAGCTCAAAATGACGATTCTCATGATTTTTACGGCGCCTCAAATCTGATAAAACATTCAAATGAGAAACCTGTGTTAATAATAATAATACTAATAATAATTACATTTATAGGGCGCTTTTTACGGGCGTTTCTATAAGCGCACACTTTGTGTTATTACATGTCGAATAAATAAAATCATCTTGCCTCGTGTATTTAAGTACACTGTCACTGATATCGAATTCTCTCAC…	2100	3086
Otx_m05	4	Nanotag_131	GTAAAGAGATGACTGTGTAA		TTGAAGTAGCTGGCAGTGACGT AACCATGGGGTTCGCACGC	GTAAAGAGATGACTGTGTAAGAGCGAGACCATGACCAGAGAACAACAAATATGTCCTTCGCGCTGCATGCTGTTAAATGTTGTTGTCGTCTGTACATTCTTCACTCGTTTCCCAGCCTTGGGCGGGAAACAAAAATACAACCGCCAAATCGCTTCCCTTTTCGATTACAGTCAATCGTCATTATAGATTTTAGGTAAGCTTGGGAACATTATCTTAACTGGTCTCCCCGAGTGGTGTCCTCTTCAATAGACTGATCTGCCCTCCGTGAGTAGTAAACAACCATTCAAACAACAATCGCACGTGCCTCCAATATCCACAGCATCAAGACGACTCCGTAGAAATGAAAAGAGTTTCTAAAGAGACCGGGGTTATTTTTTCCCGCCCTAAATCCCAGCTAAA…	644	1630
Sources:
1. Nam J et al. (2010) PNAS, 107 (8), 3930-3935.
2. Minokawa T, Wikramanayake A, & Davidson EH (2005) Dev. Biol., 288 (2), 545-558.
3. Smith et al. (2008) Dev. Biol., 313 (2), 863-875.
4. Yuh CH et al. (2002) Dev. Biol., 246 (1), 148-161.
5. Ransick A & Davidson EH (2006) Dev. Biol., 297 (2), 587-602.
6. Smith J & Davidson EH (2008) PNAS, 105 (51), 20089-20094.
7. Revilla-i-Domingo R et al. (2004) Dev. Biol., 274 (2), 438-451.
8. Lee PY et al. (2007) Dev. Biol., 307 (2), 434-445.
9. Yuh CH & Davidson EH (1996) Development 122 (4), 1069-1082.
10. Nam J et al. (2007) Dev. Biol., 306 (2), 860-869.
11. Wahl ME et al. (2009) Dev. Biol., 335 (2), 428-441.
12. Ben-Tabou de Leon, S & Davidson EH (2010) PNAS, 107 (22), 10103-10108.
13. Flytzanis CN et al. (1987) PNAS, 84 (1), 151-155.
