# Supplementary material for: Barcoded DNA-Tag Reporters for Multiplex Cis-Regulatory Analysis
Source: PLoS One. 2012 Apr 26;7(4):e35934. doi: 10.1371/journal.pone.0035934 (PMC3339872; doi:10.1371/journal.pone.0035934)
Supplement: Data S3 — Variation among Nanotags. (XLSX) [file pone.0035934.s005.xlsx]

## Sheet: Sheet1
Nanotag_001	0.89
Nanotag_002	0.62
Nanotag_003	0.69
Nanotag_004	0.77
Nanotag_005	0.84
Nanotag_006	0.83
Nanotag_007	1.02
Nanotag_008	0.94
Nanotag_009	1.22
Nanotag_010	1.41
Nanotag_011	1.22
Nanotag_012	1.76
Nanotag_013	0.95
Nanotag_014	0.87
Nanotag_015	2.67
Nanotag_016	0.59
Nanotag_017	1.12
Nanotag_018	1.37
Nanotag_019	1.38
Nanotag_020	1.39
Nanotag_021	1.01
Nanotag_022	1.05
Nanotag_023	1.13
Nanotag_024	1.11
Nanotag_025	1.02
Nanotag_026	1.05
Nanotag_027	1.35
Nanotag_028	1.01
Nanotag_029	0.46
Nanotag_030	1.11
Nanotag_031	0.87
Nanotag_032	0.89
Nanotag_033	1
Nanotag_034	0.96
Nanotag_035	1.04
Nanotag_036	0.9
Nanotag_037	1.35
Nanotag_038	0.81
Nanotag_039	0.76
Nanotag_040	0.51
Nanotag_041	0.84
Nanotag_042	0.78
Nanotag_043	1.08
Nanotag_044	0.91
Nanotag_045	1.15
Nanotag_046	1.25
Nanotag_047	1.02
Nanotag_048	0.99
Nanotag_049	0.79
Nanotag_050	0.84
Nanotag_051	0.78
Nanotag_052	0.9
Nanotag_053	0.81
Nanotag_054	0.8
Nanotag_055	0.72
Nanotag_056	0.88
Nanotag_057	0.45
Nanotag_058	0.94
Nanotag_059	1.2
Nanotag_060	0.96
Nanotag_061	1.42
Nanotag_062	0.73
Nanotag_063	0.9
Nanotag_064	0.96
Nanotag_065	0.76
Nanotag_066	1.04
Nanotag_067	0.91
Nanotag_068	1.11
Nanotag_069	0.99
Nanotag_070	1.09
Nanotag_071	1.15
Nanotag_072	1.09
Nanotag_073	1.05
Nanotag_074	0.82
Nanotag_075	1.15
Nanotag_076	0.54
Nanotag_077	1.06
Nanotag_078	0.99
Nanotag_079	1.39
Nanotag_080	1.38
Nanotag_081	1.07
Nanotag_084	0.81
Nanotag_085	1.12
Nanotag_086	1.51
Nanotag_087	1.19
Nanotag_088	1.06
Nanotag_089	0.98
Nanotag_090	1.07
Nanotag_091	0.82
Nanotag_092	0.96
Nanotag_093	1.17
Nanotag_094	1.17
Nanotag_095	0.66
Nanotag_096	1.26
Nanotag_097	0.67
Nanotag_098	1.1
Nanotag_099	1.26
Nanotag_100	1.09
Nanotag_101	0.91
Nanotag_102	1.7
Nanotag_103	1.01
Nanotag_104	1.35
Nanotag_105	1.11
Nanotag_106	0.74
Nanotag_107	0.8
Nanotag_108	0.57
Nanotag_109	0.92
Nanotag_110	1.1
Nanotag_111	1.11
Nanotag_112	0.66
Nanotag_113	0.98
Nanotag_114	0.89
Nanotag_115	1.3
Nanotag_116	0.81
Nanotag_117	0.86
Nanotag_118	0.94
Nanotag_119	0.7
Nanotag_120	0.69
Nanotag_121	0.71
Nanotag_122	1.04
Nanotag_123	0.86
Nanotag_124	0.87
Nanotag_126	1.28
Nanotag_127	0.97
Nanotag_128	0.86
Nanotag_129	0.9
Nanotag_130	1.05
Nanotag_131	0.86
Nanotag_132	1.16
Nanotag_134	0.84
